# Supplementary material for: Association of cerebrovascular dysfunction with the development of Alzheimer’s disease-like pathology in OXYS rats
Source: BMC Genomics. 2018 Feb 9;19(Suppl 3):75. doi: 10.1186/s12864-018-4480-9 (PMC5836823; doi:10.1186/s12864-018-4480-9)
Supplement: Supplementary file 1 — The lists of significantly enriched GO terms according to DAVID and pathways according to KEGG results, and the list of significantly differentially expressed protein-coding genes associated with cerebrovascular function identified by the RNA-Seq platform. (XLSX 97 kb) [file 12864_2018_4480_MOESM1_ESM.xlsx]

## Sheet: DAVID_Wistar vs OXYS
Additional file 1. Contains DAVID results for DE genes Wistar vs OXYS, DESeq.
	20 days Total
Category	Term	Count	%	P value	Genes
GOTERM_BP_FAT	GO:0008217~regulation of blood pressure	11	1.521	0.0085	P2RX4, NOS1, NPY, AGT, PTGS1, EPHX2, ABAT, BDKRB2, ADORA1, PCSK5, APLN
GOTERM_BP_FAT	GO:0045776~negative regulation of blood pressure	5	0.692	0.0315	NOS1, NPY, ABAT, BDKRB2, APLN
GOTERM_BP_FAT	GO:0008015~blood circulation	12	1.66	0.0409	P2RX4, NOS1, NPY, AGT, PTGS1, GAA, EPHX2, ABAT, BDKRB2, ADORA1, PCSK5, APLN
GOTERM_BP_FAT	GO:0003013~circulatory system process	12	1.66	0.0409	P2RX4, NOS1, NPY, AGT, PTGS1, GAA, EPHX2, ABAT, BDKRB2, ADORA1, PCSK5, APLN
GOTERM_BP_FAT	GO:0007596~blood coagulation	7	0.968	0.0438	SEPT5, ANXA8, PROZ, HPS1, STXBP1, STXBP3, ANXA5
GOTERM_BP_FAT	GO:0050817~coagulation	7	0.968	0.0438	SEPT5, ANXA8, PROZ, HPS1, STXBP1, STXBP3, ANXA5
GOTERM_BP_FAT	GO:0007599~hemostasis	7	0.968	0.0495	SEPT5, ANXA8, PROZ, HPS1, STXBP1, STXBP3, ANXA5
	20 days Upregulated
Category	Term	Count	%	P value	Genes
GOTERM_BP_FAT	GO:0008217~regulation of blood pressure	10	2.0284	0.0021	P2RX4, NOS1, NPY, AGT, PTGS1, EPHX2, ABAT, ADORA1, PCSK5, APLN
GOTERM_BP_FAT	GO:0008015~blood circulation	11	2.2312	0.0085	P2RX4, NOS1, NPY, AGT, PTGS1, GAA, EPHX2, ABAT, ADORA1, PCSK5, APLN
GOTERM_BP_FAT	GO:0003013~circulatory system process	11	2.2312	0.0085	P2RX4, NOS1, NPY, AGT, PTGS1, GAA, EPHX2, ABAT, ADORA1, PCSK5, APLN
GOTERM_BP_FAT	GO:0045776~negative regulation of blood pressure	4	0.8114	0.0486	NOS1, NPY, ABAT, APLN
	5 months Upregulated
Category	Term	Count	%	P value	Genes
GOTERM_BP_FAT	GO:0001568~blood vessel development	8	3.2258	0.0416	CTGF, DLL4, ITGA7, COL1A2, COL1A1, LOX, ANGPT2, CXCL12
GOTERM_BP_FAT	GO:0001944~vasculature development	8	3.2258	0.0479	CTGF, DLL4, ITGA7, COL1A2, COL1A1, LOX, ANGPT2, CXCL12
	18 months Total
Category	Term	Count	%	P value	Genes
GOTERM_BP_FAT	GO:0045446~endothelial cell differentiation	5	0.4386	0.0046	COL18A1, ABCB1B, AGT, NR2F2, VEZF1
GOTERM_BP_FAT	GO:0030097~hemopoiesis	25	2.193	0.0056	TWSG1, PTPN22, SOX6, TPD52, CD1D1, MEN1, DOCK2, ANK1, PPP3CB, CD4, ERCC1, CD28, TESC, FECH, CRIP2, CD3E, ROGDI, CDK6, LIG4, DCLRE1C, NTRK1, PLCG2, HEPH, SPTA1, NHEJ1
GOTERM_BP_FAT	GO:0001885~endothelial cell development	4	0.3509	0.0066	COL18A1, ABCB1B, AGT, VEZF1
GOTERM_BP_FAT	GO:0001568~blood vessel development	25	2.193	0.007	CAV1, DICER1, WARS2, CDH2, CXCL12, SRF, CDH5, SEMA5A, ITGAV, AGT, TEK, HEY2, VEZF1, NR2F2, PPAP2B, C1GALT1, RECK, COL18A1, FLT1, ITGA4, JUNB, GPI, LAMA4, ZMIZ1, ITGA7
GOTERM_BP_FAT	GO:0001944~vasculature development	25	2.193	0.01	CAV1, DICER1, WARS2, CDH2, CXCL12, SRF, CDH5, SEMA5A, ITGAV, AGT, TEK, HEY2, VEZF1, NR2F2, PPAP2B, C1GALT1, RECK, COL18A1, FLT1, ITGA4, JUNB, GPI, LAMA4, ZMIZ1, ITGA7
GOTERM_BP_FAT	GO:0048534~hemopoietic or lymphoid organ development	26	2.2807	0.01	TWSG1, PTPN22, SOX6, TPD52, CD1D1, MEN1, DOCK2, ANK1, PPP3CB, CD4, ERCC1, CD28, ZCCHC2, TESC, FECH, CRIP2, CD3E, ROGDI, CDK6, LIG4, DCLRE1C, NTRK1, PLCG2, HEPH, SPTA1, NHEJ1
GOTERM_BP_FAT	GO:0048514~blood vessel morphogenesis	20	1.7544	0.0187	COL18A1, CAV1, FLT1, DICER1, WARS2, ITGA4, CDH2, SRF, CXCL12, JUNB, SEMA5A, GPI, ITGAV, ZMIZ1, ITGA7, HEY2, TEK, NR2F2, VEZF1, C1GALT1
GOTERM_BP_FAT	GO:0001570~vasculogenesis	7	0.614	0.0328	CAV1, ITGAV, ZMIZ1, HEY2, TEK, WARS2, JUNB
GOTERM_BP_FAT	GO:0045907~positive regulation of vasoconstriction	5	0.4386	0.0357	CAV1, PTGS2, PTGS1, NPY1R, HTR2C
	18 months Downregulated
Category	Term	Count	%	P value	Genes
GOTERM_BP_FAT	GO:0030097~hemopoiesis	16	2.4353	0.013	TWSG1, CD3E, CDK6, SOX6, LIG4, CD1D1, TPD52, DCLRE1C, DOCK2, NTRK1, PLCG2, PPP3CB, HEPH, CD4, SPTA1, CD28
GOTERM_BP_FAT	GO:0048534~hemopoietic or lymphoid organ development	17	2.5875	0.0145	TWSG1, ZCCHC2, CD3E, CDK6, SOX6, LIG4, CD1D1, TPD52, DCLRE1C, DOCK2, NTRK1, PLCG2, PPP3CB, HEPH, CD4, SPTA1, CD28
GOTERM_BP_FAT	GO:0001885~endothelial cell development	3	0.4566	0.0227	COL18A1, ABCB1B, VEZF1
GOTERM_BP_FAT	GO:0001568~blood vessel development	15	2.2831	0.031	COL18A1, RECK, CAV1, FLT1, DICER1, WARS2, ITGA4, CDH2, CDH5, SEMA5A, LAMA4, ITGAV, TEK, VEZF1, C1GALT1
GOTERM_BP_FAT	GO:0001944~vasculature development	15	2.2831	0.0379	COL18A1, RECK, CAV1, FLT1, DICER1, WARS2, ITGA4, CDH2, CDH5, SEMA5A, LAMA4, ITGAV, TEK, VEZF1, C1GALT1

## Sheet: KEGG_Wistar vs OXYS
Additional file 1. Contains KEGG pathway results for DE genes Wistar vs OXYS, DESeq.
KEGG pathway Wistar 20 days vs OXYS 20 days			KEGG pathway Wistar 5 months vs OXYS 5 months			KEGG pathway Wistar 18 months vs OXYS 18 months
Vascular smooth muscle contraction	4270		Vascular smooth muscle contraction	4270		VEGF signaling pathway	4370
C=120;O=8;E=2.05;R=3.91;rawP=0.0011;adjP=0.0056	Symbol	Gene name	C=120;O=5;E=1.18;R=4.22;rawP=0.0069;adjP=0.0205			C=75;O=9;E=2.00;R=4.50;rawP=0.0002;adjP=0.0011
ENSN	Pla2g6	phospholipase A2, group VI (cytosolic, calcium-independent)	ENSN	Symbol	Gene name	ENSN	Symbol	Gene name
ENSRNOG00000012295	Rock1	Rho-associated coiled-coil containing protein kinase 1	ENSRNOG00000012295	Pla2g6	phospholipase A2, group VI (cytosolic, calcium-independent)	ENSRNOG00000023079	Nras	neuroblastoma ras oncogene
ENSRNOG00000031092	Pla2g2d	phospholipase A2, group IID	NULL	Acta2	smooth muscle alpha-actin	ENSRNOG00000002525	Ptgs2	prostaglandin-endoperoxide synthase 2
ENSRNOG00000016826	Adcy3	adenylate cyclase 3	ENSRNOG00000003696	Prkx	protein kinase, X-linked	ENSRNOG00000012295	Pla2g6	phospholipase A2, group VI (cytosolic, calcium-independent)
ENSRNOG00000003999	Prkcg	protein kinase C, gamma	ENSRNOG00000016826	Pla2g2d	phospholipase A2, group IID	ENSRNOG00000007757	Ppp3cb	protein phosphatase 3, catalytic subunit, beta isozyme
ENSRNOG00000014688	Pla2g5	phospholipase A2, group V	ENSRNOG00000012060	Gucy1b3	guanylate cyclase 1, soluble, beta 3	ENSRNOG00000043210	Ppp3r1	protein phosphatase 3, regulatory subunit B, alpha
ENSRNOG00000016838	Cyp4a8	cytochrome P450, family 4, subfamily a, polypeptide 8				ENSRNOG00000003491	Prkca	protein kinase C, alpha
ENSRNOG00000008842	Adcy8	adenylate cyclase 8 (brain)				ENSRNOG00000013676	Plcg2	phospholipase C, gamma 2
ENSRNOG00000004890						ENSRNOG00000000145	Pik3r3	phosphoinositide-3-kinase, regulatory subunit 3 (gamma)
						ENSRNOG00000012944	Casp9	caspase 9, apoptosis-related cysteine peptidase
VEGF signaling pathway	4370		Hematopoietic cell lineage	4640		Hematopoietic cell lineage	4640
C=75;O=5;E=1.28;R=3.91;rawP=0.0092;adjP=0.0265	Symbol	Gene name	C=79;O=4;E=0.78;R=5.13;rawP=0.0079;adjP=0.0211			C=79;O=9;E=2.11;R=4.27;rawP=0.0003;adjP=0.0015
ENSN	Pla2g6	phospholipase A2, group VI (cytosolic, calcium-independent)	ENSN	Symbol	Gene name	ENSN	Symbol	Gene name
ENSRNOG00000012295	Mapkapk3	mitogen-activated protein kinase-activated protein kinase 3	NULL	Il2ra	interleukin 2 receptor, alpha	ENSRNOG00000016451	Cd1d1	CD1d1 molecule
ENSRNOG00000014832	Pla2g5	phospholipase A2, group V	ENSRNOG00000019728	Itgam	integrin, alpha M	ENSRNOG00000024000	Cd22	CD22 molecule
ENSRNOG00000016838	Pla2g2d	phospholipase A2, group IID	ENSRNOG00000016294	Cd4	Cd4 molecule	ENSRNOG00000003927	Cd55	Cd55 molecule
ENSRNOG00000016826	Prkcg	protein kinase C, gamma	ENSRNOG00000036674	Cd7	Cd7 molecule	ENSRNOG00000016294	Cd4	Cd4 molecule
ENSRNOG00000014688						ENSRNOG00000004861	Itga4	integrin, alpha 4
						ENSRNOG00000001766	Tfrc	transferrin receptor
						ENSRNOG00000016069	Cd3e	CD3 molecule, epsilon
						ENSRNOG00000036674	Cd7	Cd7 molecule
						ENSRNOG00000012080	Itga1	integrin, alpha 1

## Sheet: DAVID_Age
Additional file 1. Contains DAVID results for DE genes OXYS and Wistar with age, DESeq.
	20 day-old vs 5 mo-old OXYS Upregulated
Category	Term	Count	%	P value	Genes
GOTERM_BP_FAT	GO:0048661~positive regulation of smooth muscle cell proliferation	7	0.7246	0.0235	PRKCA, MNAT1, NAMPT, FLT1, TRAF6, STAT1, NPY5R
	20 day-old vs 5 mo-old OXYS Downregulated
Category	Term	Count	%	P value	Genes
GOTERM_BP_FAT	GO:0001568~blood vessel development	33	2.8571	3.117	CAV1, COL3A1, ELN, ANPEP, GJA4, MMP2, CDH5, CITED1, CTNNB1, EDNRA, BAK1, CXCR4, DHCR7, TGFA, SEMA3C, NOS3, LOX, TIE1, PLXND1, ANGPT2, ANGPTL4, NSDHL, SGPL1, SPHK1, COL5A1, KDR, ANXA2, CDH13, LAMA4, PKNOX1, VEGFA, NOTCH4, COL1A1
GOTERM_BP_FAT	GO:0001944~vasculature development	33	2.8571	5.656	CAV1, COL3A1, ELN, ANPEP, GJA4, MMP2, CDH5, CITED1, CTNNB1, EDNRA, BAK1, CXCR4, DHCR7, TGFA, SEMA3C, NOS3, LOX, TIE1, PLXND1, ANGPT2, ANGPTL4, NSDHL, SGPL1, SPHK1, COL5A1, KDR, ANXA2, CDH13, LAMA4, PKNOX1, VEGFA, NOTCH4, COL1A1
GOTERM_BP_FAT	GO:0045765~regulation of angiogenesis	14	1.2121	9.347	BCL10, COL4A3, COL4A2, SPHK1, VASH2, VASH1, KDR, TNFRSF1A, GATA2, SERPINF1, NOS3, TIE1, THBS1, ANGPT2
GOTERM_BP_FAT	GO:0048514~blood vessel morphogenesis	23	1.9913	0.0043	SGPL1, CAV1, ELN, ANPEP, MMP2, CITED1, CTNNB1, KDR, ANXA2, EDNRA, BAK1, CDH13, PKNOX1, CXCR4, VEGFA, NOTCH4, TGFA, SEMA3C, NOS3, TIE1, PLXND1, ANGPT2, ANGPTL4
GOTERM_BP_FAT	GO:0016525~negative regulation of angiogenesis	7	0.6061	0.0044	COL4A3, COL4A2, SERPINF1, TIE1, THBS1, ANGPT2, VASH1
GOTERM_BP_FAT	GO:0001569~patterning of blood vessels	6	0.5195	0.0116	EDNRA, CXCR4, VEGFA, NOTCH4, PLXND1, CTNNB1
GOTERM_BP_FAT	GO:0001525~angiogenesis	16	1.3853	0.0128	ANPEP, MMP2, CTNNB1, KDR, ANXA2, EDNRA, CDH13, PKNOX1, CXCR4, NOTCH4, VEGFA, TGFA, NOS3, PLXND1, ANGPT2, ANGPTL4
GOTERM_BP_FAT	GO:0042310~vasoconstriction	5	0.4329	0.0133	EDNRA, EDN3, CAV1, DRD5, CACNA1G
GOTERM_BP_FAT	GO:0001936~regulation of endothelial cell proliferation	7	0.606	0.0202	CDH13, CAV1, VEGFA, HSPG2, VASH2, VASH1, KDR
GOTERM_BP_FAT	GO:0003013~circulatory system process	18	1.5584	0.0223	EDN3, CAV1, CASR, DRD5, CYP11B2, OXTR, TAC1, MYH7, TPM1, EDNRA, TNNT2, NPY, CXCR4, VEGFA, ACE2, CACNA1G, NOS3, APLN
GOTERM_BP_FAT	GO:0008015~blood circulation	18	1.5584	0.0223	EDN3, CAV1, CASR, DRD5, CYP11B2, OXTR, TAC1, MYH7, TPM1, EDNRA, TNNT2, NPY, CXCR4, VEGFA, ACE2, CACNA1G, NOS3, APLN
GOTERM_BP_FAT	GO:0019229~regulation of vasoconstriction	7	0.606	0.0263	PRKCQ, EDN3, CAV1, RHOC, ALOX5, APLN, F2R
GOTERM_BP_FAT	GO:0001938~positive regulation of endothelial cell proliferation	5	0.4329	0.0429	CDH13, VEGFA, HSPG2, VASH2, KDR
GOTERM_BP_FAT	GO:0003018~vascular process in circulatory system	8	0.6926	0.0443	EDNRA, EDN3, CAV1, CASR, DRD5, VEGFA, CACNA1G, NOS3
GOTERM_BP_FAT	GO:0001974~blood vessel remodeling	5	0.4329	0.0498	BAK1, ELN, VEGFA, SEMA3C, NOS3
	5 mo-old vs 18 mo-old OXYS Upregulated
Category	Term	Count	%	P value	Genes
GOTERM_BP_FAT	GO:0001885~endothelial cell development	4	0.2397	0.0191	GPX1, ID1, AGT, NOTCH4
	5 mo-old vs 18 mo-old OXYS Downregulated
Category	Term	Count	%	P value	Genes
GOTERM_BP_FAT	GO:0001944~vasculature development	59	2.5843	2.4415	GNA13, MEF2C, RTN4, NRP1, DICER1, PRRX1, GJA1, FOXO1, PTEN, TGFB2, CTNNB1, WNT2, EDNRA, ROBO1, SEMA3C, ANGPT1, PTPRJ, EFNB2, NCL, PROX1, SLIT2, QK, MAPK1, MIB1, SMO, CRKL, HIF1A, BGN, ZMIZ1, NCOA6, COL1A2, ZFPM2, COL1A1, ACVR1, ZFAND5, CAV1, COL3A1, WARS2, CDH2, CDH5, SEMA5A, ITGAV, TEK, PLXND1, VEZF1, C1GALT1, FLT1, EPAS1, MAP2K1, TGFBR1, NF1, ITGA4, KDR, ATP7A, LAMA4, NTRK2, TGFBR3, AMOT, RBPJ
GOTERM_BP_FAT	GO:0001568~blood vessel development	57	2.4967	4.6929	GNA13, MEF2C, RTN4, NRP1, DICER1, PRRX1, GJA1, FOXO1, PTEN, TGFB2, CTNNB1, WNT2, EDNRA, ROBO1, SEMA3C, ANGPT1, PTPRJ, NCL, PROX1, SLIT2, QK, MAPK1, SMO, MIB1, CRKL, HIF1A, BGN, ZMIZ1, NCOA6, COL1A2, ZFPM2, COL1A1, ACVR1, CAV1, COL3A1, WARS2, CDH2, CDH5, SEMA5A, ITGAV, TEK, PLXND1, VEZF1, C1GALT1, FLT1, EPAS1, MAP2K1, TGFBR1, NF1, ITGA4, KDR, ATP7A, LAMA4, NTRK2, TGFBR3, AMOT, RBPJ
GOTERM_BP_FAT	GO:0048514~blood vessel morphogenesis	44	1.9273	3.7958	MEF2C, GNA13, RTN4, CAV1, NRP1, DICER1, PRRX1, GJA1, WARS2, CDH2, PTEN, TGFB2, CTNNB1, EDNRA, SEMA5A, ROBO1, ITGAV, TEK, SEMA3C, ANGPT1, PLXND1, VEZF1, C1GALT1, PTPRJ, FLT1, EPAS1, TGFBR1, NF1, ITGA4, NCL, PROX1, SLIT2, KDR, QK, ATP7A, SMO, HIF1A, BGN, ZMIZ1, NTRK2, AMOT, ZFPM2, RBPJ, ACVR1
GOTERM_BP_FAT	GO:0008015~blood circulation	32	1.4017	0.005	EDN3, CASR, CAV1, TACR3, PTGS2, DRD5, BMPR2, GCLM, EDNRA, EDNRB, FLI1, CAMK2D, GUCY1A3, CHRNA7, VEZF1, PCSK5, NOS1, ACTA2, SMAD5, MECP2, WNK1, ITGA1, NPR3, NPY1R, STAT1, SOD2, PDE5A, COL1A2, ACE2, ABAT, CACNA1C, CACNA1B
GOTERM_BP_FAT	GO:0001570~vasculogenesis	12	0.5256	0.0082	PTPRJ, SMO, CAV1, ITGAV, ZMIZ1, NTRK2, TEK, AMOT, WARS2, ZFPM2, KDR, QK
GOTERM_BP_FAT	GO:0019229~regulation of vasoconstriction	11	0.4818	0.0106	EDN3, CAV1, PTGS2, CHRM3, MAP2K1, BMPR2, NPY1R, SMTNL1, CACNA1C, F2R, HTR2A
GOTERM_BP_FAT	GO:0006939~smooth muscle contraction	9	0.3942	0.0145	EDNRA, EDN3, EDNRB, CHRM3, MYH11, PDE4D, NPY1R, CACNA1C, DLG1
GOTERM_BP_FAT	GO:0001569~patterning of blood vessels	8	0.3504	0.0145	SEMA5A, GNA13, EDNRA, NRP1, FLT1, PLXND1, CTNNB1, ACVR1
GOTERM_BP_FAT	GO:0048010~vascular endothelial growth factor receptor signaling pathway	5	0.219	0.0388	NRP1, FLT1, PDGFRA, BMPR2, KDR
GOTERM_BP_FAT	GO:0048844~artery morphogenesis	5	0.219	0.0388	TGFBR1, ZMIZ1, NF1, PRRX1, PROX1
GOTERM_BP_FAT	GO:0048660~regulation of smooth muscle cell proliferation	14	0.6132	0.0403	PRKCA, EGFR, NAMPT, FLT1, PTGS2, IGF1, STAT1, HIF1A, GNAQ, PDE1A, CALCRL, TRAF6, RBPJ, IGFBP5
GOTERM_BP_FAT	GO:0001974~blood vessel remodeling	7	0.3066	0.048	MEF2C, ATP7A, BGN, EPAS1, SEMA3C, ITGA4, TGFB2
	20 day-old vs 5 mo-old Wistar Upregulated
Category	Term	Count	%	P value	Genes
GOTERM_BP_FAT	GO:0003085~negative regulation of systemic arterial blood pressure	6	0.4979	2.1278	ADRB2, ADRB1, BMPR2, ADRA1A, ADRA1D, SOD2
GOTERM_BP_FAT	GO:0001993~regulation of systemic arterial blood pressure by norepinephrine-epinephrine	4	0.332	0.0077	ADRB2, ADRB1, ADRA1A, ADRA1D
GOTERM_BP_FAT	GO:0045776~negative regulation of blood pressure	7	0.5809	0.0131	ADRB2, NOS1, ADRB1, BMPR2, ADRA1A, ADRA1D, SOD2
GOTERM_BP_FAT	GO:0003073~regulation of systemic arterial blood pressure	8	0.6639	0.0192	ADRB2, ADRB1, MECP2, WNK1, BMPR2, ADRA1A, ADRA1D, SOD2
GOTERM_BP_FAT	GO:0002244~hemopoietic progenitor cell differentiation	4	0.332	0.0472	PLEK, FLT3, BCL2, KIT
	20 day-old vs 5 mo-old Wistar Downregulated
Category	Term	Count	%	P value	Genes
GOTERM_BP_FAT	GO:0001944~vasculature development	43	4.0149	4.9887	CAV1, EFNA1, ELN, COL3A1, ANPEP, GJA4, GJA5, CDH5, CTNNB1, EDNRA, ALDH1A2, BAK1, CXCR4, CTGF, DHCR7, TGFA, SEMA3C, NOS3, LOX, TIE1, ANGPT2, NSDHL, ANGPTL4, SGPL1, SPHK1, APOLD1, ARHGAP24, EPHA2, COL5A1, KDR, ANXA2, VEGFC, LAMA4, NOTCH1, PKNOX1, BGN, ID1, DLL4, NOTCH4, VEGFA, ITGA7, COL1A2, COL1A1
GOTERM_BP_FAT	GO:0001568~blood vessel development	42	3.9216	6.6995	CAV1, EFNA1, COL3A1, ELN, ANPEP, GJA4, GJA5, CDH5, CTNNB1, EDNRA, ALDH1A2, BAK1, CXCR4, CTGF, DHCR7, TGFA, SEMA3C, NOS3, LOX, TIE1, ANGPT2, NSDHL, ANGPTL4, SGPL1, SPHK1, APOLD1, ARHGAP24, EPHA2, COL5A1, KDR, ANXA2, VEGFC, LAMA4, NOTCH1, PKNOX1, BGN, DLL4, NOTCH4, VEGFA, ITGA7, COL1A2, COL1A1
GOTERM_BP_FAT	GO:0048514~blood vessel morphogenesis	29	2.7077	1.0876	CAV1, EFNA1, ELN, ANPEP, CTNNB1, EDNRA, BAK1, CXCR4, CTGF, TGFA, SEMA3C, NOS3, TIE1, ANGPT2, ANGPTL4, SGPL1, APOLD1, ARHGAP24, EPHA2, KDR, ANXA2, VEGFC, NOTCH1, PKNOX1, BGN, DLL4, VEGFA, NOTCH4, ITGA7
GOTERM_BP_FAT	GO:0045765~regulation of angiogenesis	14	1.3072	6.1798	BCL10, COL4A3, COL4A2, SPHK1, VASH2, KDR, GATA2, VEGFC, SERPINF1, ID1, SERPINE1, NOS3, TIE1, ANGPT2
GOTERM_BP_FAT	GO:0001525~angiogenesis	20	1.8674	1.9563	EFNA1, APOLD1, ANPEP, ARHGAP24, CTNNB1, KDR, ANXA2, EDNRA, VEGFC, NOTCH1, PKNOX1, CXCR4, CTGF, DLL4, VEGFA, NOTCH4, TGFA, NOS3, ANGPT2, ANGPTL4
GOTERM_BP_FAT	GO:0048010~vascular endothelial growth factor receptor signaling pathway	5	0.4669	0.0034	VEGFC, HMCN1, VEGFA, PDGFRA, KDR
GOTERM_BP_FAT	GO:0003018~vascular process in circulatory system	10	0.9337	0.0037	EDNRA, EDN3, CAV1, CASR, NTS, VEGFA, CACNA1G, ITGA1, CFTR, NOS3
GOTERM_BP_FAT	GO:0001974~blood vessel remodeling	6	0.,6022	0.0099	BAK1, BGN, ELN, VEGFA, SEMA3C, NOS3
GOTERM_BP_FAT	GO:0050880~regulation of blood vessel size	9	0.8403	0.0099	EDNRA, EDN3, CAV1, CASR, NTS, CACNA1G, ITGA1, CFTR, NOS3
GOTERM_BP_FAT	GO:0001936~regulation of endothelial cell proliferation	7	0.6536	0.0169	ALDH1A2, CAV2, CAV1, VEGFA, HSPG2, VASH2, KDR
GOTERM_BP_FAT	GO:0006939~smooth muscle contraction	6	0.5602	0.0234	EDNRA, EDN3, SSTR2, NMUR1, CACNA1G, FKBP1B
GOTERM_BP_FAT	GO:0045766~positive regulation of angiogenesis	6	0.5602	0.0271	BCL10, GATA2, SPHK1, NOS3, VASH2, KDR
GOTERM_BP_FAT	GO:0008015~blood circulation	17	1.5873	0.0309	EDN3, CAV1, CASR, ACTA2, ITGA1, OXTR, CFTR, MYH7, TNNT2, EDNRA, NTS, CXCR4, VEGFA, COL1A2, ACE2, CACNA1G, NOS3
GOTERM_BP_FAT	GO:0003013~circulatory system process	17	1.5873	0.0309	EDN3, CAV1, CASR, ACTA2, ITGA1, OXTR, CFTR, MYH7, TNNT2, EDNRA, NTS, CXCR4, VEGFA, COL1A2, ACE2, CACNA1G, NOS3
GOTERM_BP_FAT	GO:0001569~patterning of blood vessels	5	0.4669	0.044	EDNRA, CXCR4, VEGFA, NOTCH4, CTNNB1
GOTERM_BP_FAT	GO:0014829~vascular smooth muscle contraction	3	0.2801	0.0488	EDNRA, EDN3, CACNA1G
	5 mo-old vs 18 mo-old Wistar Upregulated
Category	Term	Count	%	P value	Genes
GOTERM_BP_FAT	GO:0001886~endothelial cell morphogenesis	3	0.2085	0.0183	COL18A1, ID1, NOTCH4
GOTERM_BP_FAT	GO:0007596~blood coagulation	11	0.7644	0.037	SEPT5, P2RY12, F12, PLEK, BLOC1S3, C3, EFEMP2, F3, HPS1, SERPING1, ANXA5
GOTERM_BP_FAT	GO:0050817~coagulation	11	0.7644	0.037	SEPT5, P2RY12, F12, PLEK, BLOC1S3, C3, EFEMP2, F3, HPS1, SERPING1, ANXA5
GOTERM_BP_FAT	GO:0030097~hemopoiesis	27	1.8763	0.0402	GPR183, SLC37A4, IL15, CD74, LILRB3L, ZAP70, BCL3, CD4, SPN, ERCC1, THPO, TESC, PLEK, HCLS1, RPS6, TACC3, G6PD, JMJD6, RPL22, LILRB3, RPS14, BAX, VEGFA, IRF8, PLCG2, SLC25A38, IRF1, HDAC7
GOTERM_BP_FAT	GO:0007599~hemostasis	11	0.7644	0.0442	SEPT5, P2RY12, F12, PLEK, BLOC1S3, C3, EFEMP2, F3, HPS1, SERPING1, ANXA5
	5 mo-old vs 18 mo-old Wistar Downregulated
Category	Term	Count	%	P value	Genes
GOTERM_BP_FAT	GO:0001944~vasculature development	42	2.5316	5.353	MEF2C, GNA13, ZFAND5, NRP1, PRRX1, GJA1, FOXO1, CDH2, PTEN, SHH, CTNNB1, EDNRA, SEMA5A, WNT2, CD44, ROBO1, TGFA, VEZF1, NR2F2, C1GALT1, PTPRJ, EPAS1, MAP2K1, TGFBR1, EFNB2, NF1, NCL, PROX1, SLIT2, QK, ATP7A, MAPK1, SMO, MIB1, HIF1A, CRKL, NCOA6, NTRK2, AMOT, ZFPM2, RBPJ, ACVR1
GOTERM_BP_FAT	GO:0001568~blood vessel development	40	2.4111	1.2569	MEF2C, GNA13, NRP1, PRRX1, GJA1, FOXO1, CDH2, PTEN, SHH, CTNNB1, EDNRA, SEMA5A, WNT2, CD44, ROBO1, TGFA, VEZF1, NR2F2, C1GALT1, PTPRJ, EPAS1, MAP2K1, TGFBR1, NF1, NCL, PROX1, SLIT2, QK, ATP7A, MAPK1, SMO, MIB1, HIF1A, CRKL, NCOA6, NTRK2, AMOT, ZFPM2, RBPJ, ACVR1
GOTERM_BP_FAT	GO:0048514~blood vessel morphogenesis	32	1.9289	8.0508	MEF2C, GNA13, NRP1, PRRX1, GJA1, CDH2, PTEN, SHH, CTNNB1, EDNRA, SEMA5A, ROBO1, TGFA, VEZF1, NR2F2, C1GALT1, PTPRJ, EPAS1, TGFBR1, NF1, NCL, PROX1, SLIT2, QK, ATP7A, SMO, HIF1A, NTRK2, AMOT, ZFPM2, RBPJ, ACVR1
GOTERM_BP_FAT	GO:0019229~regulation of vasoconstriction	10	0.6028	0.0044	CD38, CHRM3, MAP2K1, TACR1, BMPR2, ADRA1A, SMTNL1, CACNA1C, HTR2C, F2R
GOTERM_BP_FAT	GO:0001569~patterning of blood vessels	7	0.4219	0.0123	SEMA5A, GNA13, EDNRA, NRP1, SHH, CTNNB1, ACVR1
GOTERM_BP_FAT	GO:0007224~smoothened signaling pathway	7	0.4219	0.0329	SMO, NDST1, HIPK1, HIPK2, HHIP, GLI3, SHH
GOTERM_BP_FAT	GO:0045907~positive regulation of vasoconstriction	6	0.3617	0.0382	CD38, TACR1, ADRA1A, SMTNL1, HTR2C, F2R
GOTERM_BP_FAT	GO:0008015~blood circulation	22	1.3261	0.0459	CASR, NOS1, TACR3, DRD5, TACR1, MECP2, WNK1, BMPR2, ITGA1, NPR3, EDNRA, EDNRB, PDE5A, CAMK2D, ABAT, GUCY1A3, ADRA1A, CHRNA7, VEZF1, CACNA1C, NRG1, PCSK5

## Sheet: KEGG_Age_OXYS
Additional file 1. Contains KEGG pathway results for DE genes in OXYS rats with age, DESeq.
KEGG pathway OXYS 20 days vs OXYS 5 months			KEGG pathway OXYS 5 months vs OXYS 18 months
Vascular smooth muscle contraction	4270		Vascular smooth muscle contraction
C=120;O=25;E=5.99;R=4.18;rawP=1.03e-09;adjP=6.12e-09			C=120;O=41;E=11.23;R=3.65;rawP=6.88e-14;adjP=5.33e-13	4270
ENSN	Symbol	Gene name	ENSN	Symbol	Gene name
NULL	Adcy9	adenylate cyclase 9	ENSRNOG00000020130	Arhgef1	Rho guanine nucleotide exchange factor (GEF) 1
ENSRNOG00000004496	Rock2	Rho-associated coiled-coil containing protein kinase 2	ENSRNOG00000036745	Gna13	guanine nucleotide binding protein (G protein), alpha 13
ENSRNOG00000009440	Gucy1b2	guanylate cyclase 1, soluble, beta 2	ENSRNOG00000015991	Npr2	natriuretic peptide receptor B/guanylate cyclase B (atrionatriuretic peptide receptor B)
ENSRNOG00000019057	Prkcq	protein kinase C, theta	ENSRNOG00000017767	Mrvi1	murine retrovirus integration site 1 homolog
ENSRNOG00000021256	Adra1d	adrenoceptor alpha 1D	ENSRNOG00000010233	Cald1	caldesmon 1
ENSRNOG00000004060	Calm1	calmodulin 1	ENSRNOG00000014688	Prkcg	protein kinase C, gamma
ENSRNOG00000001804	Itpr2	inositol 1,4,5-trisphosphate receptor, type 2	ENSRNOG00000004622	Calcrl	calcitonin receptor-like
ENSRNOG00000011587	Adcy6	adenylate cyclase 6	ENSRNOG00000025889	Gnas	GNAS complex locus
ENSRNOG00000007104	Itpr1	inositol 1,4,5-trisphosphate receptor, type 1	ENSRNOG00000004060	Calm1	calmodulin 1
ENSRNOG00000024904	Pla2g4e	phospholipase A2, group IVE	NULL	Acta2	smooth muscle alpha-actin
ENSRNOG00000029876	Gucy1a2	guanylate cyclase 1, soluble, alpha 2	ENSRNOG00000002229	Adcy5	adenylate cyclase 5
ENSRNOG00000016838	Pla2g5	phospholipase A2, group V	ENSRNOG00000010176	Map2k1	mitogen activated protein kinase kinase 1
ENSRNOG00000010176	Map2k1	mitogen activated protein kinase kinase 1	ENSRNOG00000001849	Mapk1	mitogen activated protein kinase 1
ENSRNOG00000001849	Mapk1	mitogen activated protein kinase 1	ENSRNOG00000020415	Ramp2	receptor (G protein-coupled) activity modifying protein 2
ENSRNOG00000005446	Gna11	guanine nucleotide binding protein, alpha 11	ENSRNOG00000020676	Ppp1r14a	protein phosphatase 1, regulatory (inhibitor) subunit 14A
ENSRNOG00000010957	Braf	v-raf murine sarcoma viral oncogene homolog B1	ENSRNOG00000004925	Ppp1r12a	protein phosphatase 1, regulatory subunit 12A
ENSRNOG00000009522	Adra1a	adrenoceptor alpha 1A	NULL	Mylk	myosin light chain kinase
ENSRNOG00000003491	Prkca	protein kinase C, alpha	ENSRNOG00000008924	Arhgef12	Rho guanine nucleotide exchange factor (GEF) 12
ENSRNOG00000010153	Raf1	v-raf-leukemia viral oncogene 1	ENSRNOG00000020005	Map2k2	mitogen activated protein kinase kinase 2
ENSRNOG00000016346	Prkcd	protein kinase C, delta	ENSRNOG00000019926	Ramp1	receptor (G protein-coupled) activity modifying protein 1
ENSRNOG00000025121	Pla2g3	phospholipase A2, group III	ENSRNOG00000004612	Ppp1cb	protein phosphatase 1, catalytic subunit, beta isozyme
ENSRNOG00000012721	Ednra	endothelin receptor type A	ENSRNOG00000012721	Ednra	endothelin receptor type A
NULL	Prkg1	protein kinase, cGMP-dependent, type 1	ENSRNOG00000015603	Prkce	protein kinase C, epsilon
ENSRNOG00000015603	Prkce	protein kinase C, epsilon	ENSRNOG00000004810	Plcb1	phospholipase C, beta 1 (phosphoinositide-specific)
ENSRNOG00000004810	Plcb1	phospholipase C, beta 1 (phosphoinositide-specific)	ENSRNOG00000014183	Gnaq	guanine nucleotide binding protein (G protein), q polypeptide
			NULL	Adcy9	adenylate cyclase 9
VEGF signaling pathway			ENSRNOG00000012302	Gucy1a3	guanylate cyclase 1, soluble, alpha 3
C=75;O=21;E=3.74;R=5.61;rawP=6.46e-11;adjP=8.18e-10			ENSRNOG00000033119	Plcb4	phospholipase C, beta 4
ENSN	Symbol	Gene name	ENSRNOG00000004496	Rock2	Rho-associated coiled-coil containing protein kinase 2
ENSRNOG00000016846	Pik3cd	phosphoinositide-3-kinase, catalytic, delta polypeptide	ENSRNOG00000007104	Itpr1	inositol 1,4,5-trisphosphate receptor, type 1
ENSRNOG00000010626	Sphk1	sphingosine kinase 1	ENSRNOG00000005032	Ppp1r12b	protein phosphatase 1, regulatory subunit 12B
ENSRNOG00000016340	Plcg1	phospholipase C, gamma 1	ENSRNOG00000004978	Prkacb	protein kinase, cAMP dependent, catalytic, beta
ENSRNOG00000024904	Pla2g4e	phospholipase A2, group IVE	ENSRNOG00000032150	Adcy2	adenylate cyclase 2 (brain)
ENSRNOG00000001149	Pxn	paxillin	ENSRNOG00000010957	Braf	v-raf murine sarcoma viral oncogene homolog B1
ENSRNOG00000016838	Pla2g5	phospholipase A2, group V	ENSRNOG00000003491	Prkca	protein kinase C, alpha
ENSRNOG00000006984	Mapk11	mitogen-activated protein kinase 11	ENSRNOG00000000029	Myh11	myosin, heavy chain 11, smooth muscle
ENSRNOG00000010176	Map2k1	mitogen activated protein kinase kinase 1	ENSRNOG00000008276	Adcy1	adenylate cyclase 1 (brain)
ENSRNOG00000012944	Casp9	caspase 9, apoptosis-related cysteine peptidase	ENSRNOG00000012061	Prkcb	protein kinase C, beta
ENSRNOG00000001849	Mapk1	mitogen activated protein kinase 1	ENSRNOG00000007090	Cacna1c	calcium channel, voltage-dependent, L type, alpha 1C subunit
ENSRNOG00000023079	Nras	neuroblastoma ras oncogene	ENSRNOG00000025121	Pla2g3	phospholipase A2, group III
ENSRNOG00000018677	Akt2	v-akt murine thymoma viral oncogene homolog 2	ENSRNOG00000012060	Gucy1b3	guanylate cyclase 1, soluble, beta 3
ENSRNOG00000019598	Vegfa	vascular endothelial growth factor A
ENSRNOG00000013536	Cdc42	cell division cycle 42 (GTP binding protein)	VEGF signaling pathway
ENSRNOG00000003491	Prkca	protein kinase C, alpha	C=75;O=22;E=7.02;R=3.14;rawP=8.30e-07;adjP=2.31e-06	4370
ENSRNOG00000010153	Raf1	v-raf-leukemia viral oncogene 1	ENSN	Symbol	Gene name
NULL	Kdr	kinase insert domain receptor	ENSRNOG00000002525	Ptgs2	prostaglandin-endoperoxide synthase 2
ENSRNOG00000000513	Mapk14	mitogen activated protein kinase 14	ENSRNOG00000031233	Mapk12	mitogen-activated protein kinase 12
ENSRNOG00000009348	Nos3	nitric oxide synthase 3, endothelial cell	ENSRNOG00000043210	Ppp3r1	protein phosphatase 3, regulatory subunit B, alpha
ENSRNOG00000012175	Nfatc2	nuclear factor of activated T-cells, cytoplasmic, calcineurin-dependent 2	ENSRNOG00000014688	Prkcg	protein kinase C, gamma
ENSRNOG00000025121	Pla2g3	phospholipase A2, group III	ENSRNOG00000016340	Plcg1	phospholipase C, gamma 1
			ENSRNOG00000023546	Hspb1	heat shock protein 1
			ENSRNOG00000006984	Mapk11	mitogen-activated protein kinase 11
			ENSRNOG00000010176	Map2k1	mitogen activated protein kinase kinase 1
			ENSRNOG00000001849	Mapk1	mitogen activated protein kinase 1
			ENSRNOG00000023079	Nras	neuroblastoma ras oncogene
			ENSRNOG00000007757	Ppp3cb	protein phosphatase 3, catalytic subunit, beta isozyme
			ENSRNOG00000020005	Map2k2	mitogen activated protein kinase kinase 2
			NULL	Akt3	v-akt murine thymoma viral oncogene homolog 3 (protein kinase B, gamma)
			ENSRNOG00000003491	Prkca	protein kinase C, alpha
			NULL	Kdr	kinase insert domain receptor
			ENSRNOG00000012061	Prkcb	protein kinase C, beta
			ENSRNOG00000009338	Kras	v-Ki-ras2 Kirsten rat sarcoma viral oncogene homolog
			ENSRNOG00000025121	Pla2g3	phospholipase A2, group III
			ENSRNOG00000011879	Nfat5	nuclear factor of activated T-cells 5
			ENSRNOG00000018618	Nfatc3	nuclear factor of activated T-cells, cytoplasmic, calcineurin-dependent 3
			ENSRNOG00000000145	Pik3r3	phosphoinositide-3-kinase, regulatory subunit 3 (gamma)
			ENSRNOG00000021147	Bad	BCL2-associated agonist of cell death

## Sheet: KEGG_Age_Wistar
Additional file 1. Contains KEGG pathway results for DE genes in Wistar rats with age, DESeq.
KEGG pathwayWistar 20 days vs Wistar 5 months			KEGG pathway Wistar 5 months vs Wistar 18 months
Vascular smooth muscle contraction		4270	Vascular smooth muscle contraction	4270
C=120;O=29;E=6.36;R=4.56;rawP=4.37e-12;adjP=6.21e-11			C=120;O=37;E=8.75;R=4.23;rawP=2.07e-14;adjP=1.89e-13
ENSN	Symbol	Gene name	ENSN	Symbol	Gene name
NULL	Adcy9	adenylate cyclase 9	ENSRNOG00000020130	Arhgef1	Rho guanine nucleotide exchange factor (GEF) 1
ENSRNOG00000020130	Arhgef1	Rho guanine nucleotide exchange factor (GEF) 1	ENSRNOG00000036745	Gna13	guanine nucleotide binding protein (G protein), alpha 13
ENSRNOG00000033119	Plcb4	phospholipase C, beta 4	ENSRNOG00000015991	Npr2	natriuretic peptide receptor B/guanylate cyclase B (atrionatriuretic peptide receptor B)
ENSRNOG00000015991	Npr2	natriuretic peptide receptor B/guanylate cyclase B (atrionatriuretic peptide receptor B)	ENSRNOG00000025889	Gnas	GNAS complex locus
ENSRNOG00000017767	Mrvi1	murine retrovirus integration site 1 homolog	ENSRNOG00000021256	Adra1d	adrenoceptor alpha 1D
ENSRNOG00000004496	Rock2	Rho-associated coiled-coil containing protein kinase 2	ENSRNOG00000004060	Calm1	calmodulin 1
ENSRNOG00000009440	Gucy1b2	guanylate cyclase 1, soluble, beta 2	ENSRNOG00000002229	Adcy5	adenylate cyclase 5
ENSRNOG00000014688	Prkcg	protein kinase C, gamma	ENSRNOG00000010176	Map2k1	mitogen activated protein kinase kinase 1
ENSRNOG00000019057	Prkcq	protein kinase C, theta	ENSRNOG00000020401	Adcy4	adenylate cyclase 4
ENSRNOG00000004622	Calcrl	calcitonin receptor-like	ENSRNOG00000001849	Mapk1	mitogen activated protein kinase 1
ENSRNOG00000021256	Adra1d	adrenoceptor alpha 1D	ENSRNOG00000020415	Ramp2	receptor (G protein-coupled) activity modifying protein 2
ENSRNOG00000004060	Calm1	calmodulin 1	ENSRNOG00000020676	Ppp1r14a	protein phosphatase 1, regulatory (inhibitor) subunit 14A
ENSRNOG00000001804	Itpr2	inositol 1,4,5-trisphosphate receptor, type 2	ENSRNOG00000004925	Ppp1r12a	protein phosphatase 1, regulatory subunit 12A
NULL	Acta2	smooth muscle alpha-actin	ENSRNOG00000008924	Arhgef12	Rho guanine nucleotide exchange factor (GEF) 12
ENSRNOG00000011587	Adcy6	adenylate cyclase 6	ENSRNOG00000004612	Ppp1cb	protein phosphatase 1, catalytic subunit, beta isozyme
ENSRNOG00000007104	Itpr1	inositol 1,4,5-trisphosphate receptor, type 1	ENSRNOG00000012721	Ednra	endothelin receptor type A
ENSRNOG00000010176	Map2k1	mitogen activated protein kinase kinase 1	ENSRNOG00000015603	Prkce	protein kinase C, epsilon
ENSRNOG00000020401	Adcy4	adenylate cyclase 4	ENSRNOG00000004810	Plcb1	phospholipase C, beta 1 (phosphoinositide-specific)
ENSRNOG00000001849	Mapk1	mitogen activated protein kinase 1	ENSRNOG00000014183	Gnaq	guanine nucleotide binding protein (G protein), q polypeptide
ENSRNOG00000032150	Adcy2	adenylate cyclase 2 (brain)	ENSRNOG00000012302	Gucy1a3	guanylate cyclase 1, soluble, alpha 3
ENSRNOG00000005446	Gna11	guanine nucleotide binding protein, alpha 11	NULL	Adcy9	adenylate cyclase 9
ENSRNOG00000016647	Pla2g2c	phospholipase A2, group IIC	ENSRNOG00000012295	Pla2g6	phospholipase A2, group VI (cytosolic, calcium-independent)
ENSRNOG00000009522	Adra1a	adrenoceptor alpha 1A	ENSRNOG00000004496	Rock2	Rho-associated coiled-coil containing protein kinase 2
ENSRNOG00000008276	Adcy1	adenylate cyclase 1 (brain)	ENSRNOG00000030871	Calm2	calmodulin 2
ENSRNOG00000003696	Prkx	protein kinase, X-linked	ENSRNOG00000007104	Itpr1	inositol 1,4,5-trisphosphate receptor, type 1
ENSRNOG00000025121	Pla2g3	phospholipase A2, group III	ENSRNOG00000005032	Ppp1r12b	protein phosphatase 1, regulatory subunit 12B
ENSRNOG00000012721	Ednra	endothelin receptor type A	ENSRNOG00000004978	Prkacb	protein kinase, cAMP dependent, catalytic, beta
NULL	Prkg1	protein kinase, cGMP-dependent, type 1	ENSRNOG00000032150	Adcy2	adenylate cyclase 2 (brain)
ENSRNOG00000015603	Prkce	protein kinase C, epsilon	ENSRNOG00000010957	Braf	v-raf murine sarcoma viral oncogene homolog B1
			ENSRNOG00000009522	Adra1a	adrenoceptor alpha 1A
VEGF signaling pathway		4370	ENSRNOG00000003491	Prkca	protein kinase C, alpha
C=75;O=18;E=3.98;R=4.52;rawP=5.44e-08;adjP=2.71e-07			ENSRNOG00000016346	Prkcd	protein kinase C, delta
ENSN	Symbol	Gene name	ENSRNOG00000008276	Adcy1	adenylate cyclase 1 (brain)
ENSRNOG00000043210	Ppp3r1	protein phosphatase 3, regulatory subunit B, alpha	ENSRNOG00000012061	Prkcb	protein kinase C, beta
ENSRNOG00000010626	Sphk1	sphingosine kinase 1	ENSRNOG00000007090	Cacna1c	calcium channel, voltage-dependent, L type, alpha 1C subunit
ENSRNOG00000014688	Prkcg	protein kinase C, gamma	ENSRNOG00000025121	Pla2g3	phospholipase A2, group III
ENSRNOG00000014832	Mapkapk3	mitogen-activated protein kinase-activated protein kinase 3	ENSRNOG00000012060	Gucy1b3	guanylate cyclase 1, soluble, beta 3
ENSRNOG00000001149	Pxn	paxillin
ENSRNOG00000006984	Mapk11	mitogen-activated protein kinase 11	VEGF signaling pathway		4370
ENSRNOG00000010176	Map2k1	mitogen activated protein kinase kinase 1	C=75;O=21;E=5.47;R=3.84;rawP=5.56e-08;adjP=1.75e-07
ENSRNOG00000012944	Casp9	caspase 9, apoptosis-related cysteine peptidase	ENSN	Symbol	Gene name
ENSRNOG00000001849	Mapk1	mitogen activated protein kinase 1	ENSRNOG00000012295	Pla2g6	phospholipase A2, group VI (cytosolic, calcium-independent)
ENSRNOG00000023079	Nras	neuroblastoma ras oncogene	ENSRNOG00000016846	Pik3cd	phosphoinositide-3-kinase, catalytic, delta polypeptide
ENSRNOG00000018677	Akt2	v-akt murine thymoma viral oncogene homolog 2	ENSRNOG00000031233	Mapk12	mitogen-activated protein kinase 12
ENSRNOG00000016647	Pla2g2c	phospholipase A2, group IIC	ENSRNOG00000016340	Plcg1	phospholipase C, gamma 1
ENSRNOG00000019598	Vegfa	vascular endothelial growth factor A	ENSRNOG00000023546	Hspb1	heat shock protein 1
ENSRNOG00000000513	Mapk14	mitogen activated protein kinase 14	ENSRNOG00000001149	Pxn	paxillin
NULL	Kdr	kinase insert domain receptor	ENSRNOG00000013676	Plcg2	phospholipase C, gamma 2
ENSRNOG00000009348	Nos3	nitric oxide synthase 3, endothelial cell	ENSRNOG00000006984	Mapk11	mitogen-activated protein kinase 11
ENSRNOG00000012175	Nfatc2	nuclear factor of activated T-cells, cytoplasmic, calcineurin-dependent 2	ENSRNOG00000010176	Map2k1	mitogen activated protein kinase kinase 1
ENSRNOG00000025121	Pla2g3	phospholipase A2, group III	ENSRNOG00000001849	Mapk1	mitogen activated protein kinase 1
			ENSRNOG00000023079	Nras	neuroblastoma ras oncogene
Hematopoietic cell lineage		4640	ENSRNOG00000007350	Rac2	ras-related C3 botulinum toxin substrate 2 (rho family, small GTP binding protein Rac2)
C=79;O=10;E=4.19;R=2.39;rawP=0.0088;adjP=0.0158			ENSRNOG00000019598	Vegfa	vascular endothelial growth factor A
ENSN	Symbol	Gene name	NULL	Akt3	v-akt murine thymoma viral oncogene homolog 3 (protein kinase B, gamma)
ENSRNOG00000000949	Flt3	fms-related tyrosine kinase 3	ENSRNOG00000003491	Prkca	protein kinase C, alpha
ENSRNOG00000002227	Kit	v-kit Hardy-Zuckerman 4 feline sarcoma viral oncogene homolog	ENSRNOG00000012061	Prkcb	protein kinase C, beta
ENSRNOG00000000321	Cd24	CD24 molecule	ENSRNOG00000009338	Kras	v-Ki-ras2 Kirsten rat sarcoma viral oncogene homolog
ENSRNOG00000020811	Il6r	interleukin 6 receptor	ENSRNOG00000025121	Pla2g3	phospholipase A2, group III
ENSRNOG00000014610	Anpep	alanyl (membrane) aminopeptidase	ENSRNOG00000018618	Nfatc3	nuclear factor of activated T-cells, cytoplasmic, calcineurin-dependent 3
ENSRNOG00000009514	Mme	membrane metallo-endopeptidase	ENSRNOG00000000145	Pik3r3	phosphoinositide-3-kinase, regulatory subunit 3 (gamma)
ENSRNOG00000016069	Cd3e	CD3 molecule, epsilon	ENSRNOG00000021147	Bad	BCL2-associated agonist of cell death
ENSRNOG00000019556	Cd9	CD9 molecule
ENSRNOG00000012080	Itga1	integrin, alpha 1	Hematopoietic cell lineage	4640
ENSRNOG00000018659	Csf1	colony stimulating factor 1 (macrophage)	C=79;O=17;E=5.76;R=2.95;rawP=4.56e-05;adjP=9.78e-05
			ENSN	Symbol	Gene name
			NULL	Il2ra	interleukin 2 receptor, alpha
			ENSRNOG00000001518	Itga6	integrin, alpha 6
			ENSRNOG00000019728	Itgam	integrin, alpha M
			ENSRNOG00000018414	Csf1r	colony stimulating factor 1 receptor
			ENSRNOG00000033215	RT1-Db1	RT1 class II, locus Db1
			ENSRNOG00000006094	Cd44	Cd44 molecule
			ENSRNOG00000003069	Cd38	CD38 molecule
			ENSRNOG00000032844	RT1-Da	RT1 class II, locus Da
			ENSRNOG00000001749	Thpo	thrombopoietin
			ENSRNOG00000024000	Cd22	CD22 molecule
			ENSRNOG00000016294	Cd4	Cd4 molecule
			ENSRNOG00000001325	Il3ra	interleukin 3 receptor, alpha
			ENSRNOG00000020699	Cd37	CD37 molecule
			ENSRNOG00000002227	Kit	v-kit Hardy-Zuckerman 4 feline sarcoma viral oncogene homolog
			ENSRNOG00000015068	Il11ra1	interleukin 11 receptor, alpha chain 1
			ENSRNOG00000008759	Csf3r	colony stimulating factor 3 receptor (granulocyte)
			ENSRNOG00000012080	Itga1	integrin, alpha 1

## Sheet: Total DEGs_DAVID and KEGG
Additional file 1. Contains total list of DEGs by DAVID and KEGG results, DESeq
			(upregulated genes indicated by red color, downregulated genes indicated by green color)					Wistar vs OXYS						Age-dependent changes
						20 days		5 months		18 months		OXYS_20d vs 5 mo		Wistar_20d vs 5 mo		OXYS_5 mo vs 18 mo		Wistar_5 mo vs 18 mo
	ENSEMBL_GeneID	ENSEMBL_GeneName	REFSEQ_GeneID	REFSEQ_GeneName	Gene Name	log2FoldChange	pvalue	log2FoldChange	pvalue	log2FoldChange	pvalue	log2FoldChange	pvalue	log2FoldChange	pvalue	log2FoldChange	pvalue	log2FoldChange	pvalue
	ENSRNOG00000000029	Myh11	24582	Myh11	myosin heavy chain 11(Myh11)	unchange	unchange	unchange	unchange	unchange	unchange	unchange	unchange	unchange	unchange	-0.864188	5.99663e-06	unchange	unchange
	ENSRNOG00000000145	Pik3r3	60664	Pik3r3	phosphoinositide-3-kinase regulatory subunit 3(Pik3r3)	unchange	unchange	unchange	unchange	-0.388245	0.000602383	unchange	unchange	unchange	unchange	-0.635008	1.63994e-08	-0.408231	0.000157444
	ENSRNOG00000000250	Jmjd6	360665	Jmjd6	jumonji domain containing 6(Jmjd6)	unchange	unchange	unchange	unchange	unchange	unchange	unchange	unchange	unchange	unchange	0.4168	0.00397514	0.428679	0.00257671
	ENSRNOG00000000321	Cd24	25145	Cd24	CD24 molecule(Cd24)	unchange	unchange	unchange	unchange	unchange	unchange	unchange	unchange	-0.344801	0.000534452	unchange	unchange	unchange	unchange
	ENSRNOG00000000442	Notch4	406162	Notch4	notch 4(Notch4)	unchange	unchange	unchange	unchange	unchange	unchange	-0.547681	0.000285018	-0.593125	7.51934e-05	0.406732	0.0080842	0.561286	0.000201416
	ENSRNOG00000000485	Bak1	116502	Bak1	BCL2-antagonist/killer 1(Bak1)	unchange	unchange	unchange	unchange	unchange	unchange	-0.931427	4.5773e-12	-0.797138	1.53389e-09	unchange	unchange	unchange	unchange
	ENSRNOG00000000513	Mapk14	81649	Mapk14	mitogen activated protein kinase 14(Mapk14)	unchange	unchange	unchange	unchange	unchange	unchange	0.38139	0.00124318	0.49203	3.12893e-05	unchange	unchange	unchange	unchange
	ENSRNOG00000000565	Sgpl1	286896	Sgpl1	sphingosine-1-phosphate lyase 1(Sgpl1)	unchange	unchange	unchange	unchange	unchange	unchange	-0.535636	1.29817e-05	-0.462483	0.00014485	unchange	unchange	unchange	unchange
	ENSRNOG00000000599	Lama4	309816	Lama4	laminin subunit alpha 4(Lama4)	unchange	unchange	unchange	unchange	-0.494291	0.00287844	-1.13902	5.69563e-13	-1.01547	8.28809e-11	-0.473482	0.00432615	unchange	unchange
	ENSRNOG00000000805	Gja1	24392	Gja1	gap junction protein, alpha 1(Gja1)	unchange	unchange	unchange	unchange	unchange	unchange	unchange	unchange	unchange	unchange	-0.779047	1.25734e-06	-0.762114	2.08825e-06
	ENSRNOG00000000940	Flt1	100911280	LOC100911280	FMS-related tyrosine kinase 1(Flt1)	unchange	unchange	unchange	unchange	-0.293768	0.00616612	0.531325	5.43266e-07	0.424983	6.04119e-05	-0.563265	1.41211e-07	unchange	unchange
	ENSRNOG00000001128	Tesc	288689	Tesc	tescalcin(Tesc)	unchange	unchange	unchange	unchange	0.385411	0.00231305	unchange	unchange	unchange	unchange	0.776886	9.42377e-10	0.608212	1.61434e-06
	ENSRNOG00000001130	Nos1	24598	Nos1	nitric oxide synthase 1(Nos1)	0.511762	0.000566518	0.494395	0.000785934	0.912516	1.41688e-09	0.721969	9.83982e-07	-0.622409	2.72917e-05	0.739336	6.0834e-07	-1.04053	3.5539e-12
	ENSRNOG00000001149	Pxn	360820	Pxn	paxillin(Pxn)	unchange	unchange	unchange	unchange	unchange	unchange	-0.376619	0.0020739	-0.40922	0.000772533	unchange	unchange	0.480674	8.33905e-05
	ENSRNOG00000001184	Pknox1	294322	Pknox1	PBX/knotted 1 homeobox 1(Pknox1)	unchange	unchange	unchange	unchange	unchange	unchange	-0.415666	0.000342959	-0.328278	0.00433183	unchange	unchange	unchange	unchange
	ENSRNOG00000001229	Col18a1	85251	Col18a1	collagen type XVIII alpha 1 chain(Col18a1)	unchange	unchange	unchange	unchange	unchange	unchange	unchange	unchange	unchange	unchange	unchange	unchange	0.776079	7.16632e-05
	ENSRNOG00000001300	P2rx4	29659	P2rx4	purinergic receptor P2X 4(P2rx4)	0.560501	0.000133776	0.498019	0.00070957	0.668078	5.86437e-06	unchange	unchange	unchange	unchange	0.40226	0.00603232	unchange	unchange
	ENSRNOG00000001325	Il3ra	246144	Il3ra	interleukin 3 receptor subunit alpha(Il3ra)	unchange	unchange	unchange	unchange	unchange	unchange	unchange	unchange	unchange	unchange	1.11236	1.12535e-09	0.982005	3.40412e-08
	ENSRNOG00000001414	Serpine1	24617	Serpine1	serpin family E member 1(Serpine1)	unchange	unchange	unchange	unchange	unchange	unchange	unchange	unchange	-1.1679	1.21636e-06	unchange	unchange	unchange	unchange
	ENSRNOG00000001469	Eln	25043	Eln	elastin(Eln)	unchange	unchange	unchange	unchange	unchange	unchange	-2.33252	8.38316e-17	-2.70109	5.36734e-22	unchange	unchange	unchange	unchange
	ENSRNOG00000001518	Itga6	114517	Itga6	integrin subunit alpha 6(Itga6)	unchange	unchange	unchange	unchange	unchange	unchange	unchange	unchange	unchange	unchange	-0.649233	3.23401e-07	-0.350243	0.00522462
	ENSRNOG00000001766	Tfrc	64678	Tfrc	transferrin receptor(Tfrc)	unchange	unchange	unchange	unchange	-0.513524	0.0053525	unchange	unchange	unchange	unchange	unchange	unchange	unchange	unchange
	ENSRNOG00000001804	Itpr2	81678	Itpr2	inositol 1,4,5-trisphosphate receptor, type 2(Itpr2)	unchange	unchange	unchange	unchange	unchange	unchange	-0.828715	4.0031e-09	-0.563693	5.50556e-05	unchange	unchange	unchange	unchange
	ENSRNOG00000001849	Mapk1	116590	Mapk1	mitogen activated protein kinase 1(Mapk1)	unchange	unchange	unchange	unchange	unchange	unchange	0.403765	0.000626879	0.467136	7.57228e-05	-0.669844	1.48546e-08	-0.565059	1.72455e-06
	ENSRNOG00000001868	Crkl	100911248	LOC100911248	v-crk avian sarcoma virus CT10 oncogene homolog-like(Crkl)	unchange	unchange	unchange	unchange	unchange	unchange	unchange	unchange	unchange	unchange	-0.530821	0.000110893	-0.418587	0.00207357
	ENSRNOG00000002093	Tgfbr3	29610	Tgfbr3	transforming growth factor beta receptor 3(Tgfbr3)	unchange	unchange	unchange	unchange	unchange	unchange	unchange	unchange	unchange	unchange	-0.506611	0.00206327	unchange	unchange
	ENSRNOG00000002095	Arhgap24	305156	Arhgap24	Rho GTPase activating protein 24(Arhgap24)	unchange	unchange	unchange	unchange	unchange	unchange	unchange	unchange	-0.409445	0.00919661	0.887008	0.00736588	unchange	unchange
	ENSRNOG00000002215	Mylk	288057	Mylk	myosin light chain kinase(Mylk)	unchange	unchange	unchange	unchange	unchange	unchange	unchange	unchange	-0.732266	3.21984e-06	unchange	unchange	unchange	unchange
	ENSRNOG00000002227	Kit	64030	Kit	KIT proto-oncogene receptor tyrosine kinase(Kit)	unchange	unchange	unchange	unchange	unchange	unchange	unchange	unchange	0.396297	0.00288926	-0.353529	0.00803521	-0.418852	0.00166927
	ENSRNOG00000002229	Adcy5	64532	Adcy5	adenylate cyclase 5(Adcy5)	unchange	unchange	unchange	unchange	unchange	unchange	unchange	unchange	unchange	unchange	-0.632103	1.22021e-05	-0.473046	0.00104493
	ENSRNOG00000002244	Pdgfra	25267	Pdgfra	platelet derived growth factor receptor alpha(Pdgfra)	unchange	unchange	unchange	unchange	unchange	unchange	-0.464124	5.92251e-06	-0.439552	1.63971e-05	-0.6945	4.05675e-11	-0.567931	4.29196e-08
	ENSRNOG00000002265	Casr	24247	Casr	calcium-sensing receptor(Casr)	unchange	unchange	unchange	unchange	unchange	unchange	-3.54288	1.68011e-67	-3.79037	1.38864e-82	-0.869564	0.00076869	-0.789989	0.00120278
	ENSRNOG00000002418	Tgfb2	81809	Tgfb2	transforming growth factor, beta 2(Tgfb2)	unchange	unchange	unchange	unchange	unchange	unchange	unchange	unchange	unchange	unchange	-0.503152	0.000579517	unchange	unchange
	ENSRNOG00000002515	Atp7a	24941	Atp7a	ATPase copper transporting alpha(Atp7a)	unchange	unchange	unchange	unchange	unchange	unchange	unchange	unchange	unchange	unchange	-0.733795	2.70008e-05	-0.4407	0.00720828
	ENSRNOG00000002525	Ptgs2	29527	Ptgs2	prostaglandin-endoperoxide synthase 2(Ptgs2)	unchange	unchange	unchange	unchange	-0.759734	3.49324e-05	unchange	unchange	unchange	unchange	-0.605927	0.000979751	unchange	unchange
	ENSRNOG00000002636	Abat	81632	Abat	4-aminobutyrate aminotransferase(Abat)	0.353791	0.00109283	unchange	unchange	unchange	unchange	unchange	unchange	unchange	unchange	-0.472979	1.46463e-05	-0.347276	0.0014057
	ENSRNOG00000002791	Bcl2	24224	Bcl2	BCL2, apoptosis regulator(Bcl2)	unchange	unchange	unchange	unchange	unchange	unchange	unchange	unchange	0.40764	0.00716789	-0.576654	0.000275231	-0.610299	7.41148e-05
	ENSRNOG00000002793	Sstr2	54305	Sstr2	somatostatin receptor 2(Sstr2)	unchange	unchange	unchange	unchange	0.509999	0.000625066	unchange	unchange	-0.450193	0.00171296	unchange	unchange	-0.401045	0.00643507
	ENSRNOG00000002882	Zcchc2	304695	Zcchc2	zinc finger CCHC-type containing 2(Zcchc2)	unchange	unchange	-0.283664	0.00435402	-0.302946	0.00307295	-0.259332	0.00921671	unchange	unchange	unchange	unchange	unchange	unchange
	ENSRNOG00000002981	CACNA1G	29717	Cacna1g	calcium voltage-gated channel subunit alpha1 G(Cacna1g)	unchange	unchange	unchange	unchange	unchange	unchange	-0.435062	0.000419826	-0.383509	0.00184087	unchange	unchange	unchange	unchange
	ENSRNOG00000003069	Cd38	25668	Cd38	CD38 molecule(Cd38)	unchange	unchange	unchange	unchange	unchange	unchange	unchange	unchange	unchange	unchange	unchange	unchange	-0.654761	0.0014253
	ENSRNOG00000003125	Rogdi	287061	Rogdi	rogdi homolog(Rogdi)	unchange	unchange	unchange	unchange	0.42377	0.00408109	unchange	unchange	0.657564	8.46972e-06	unchange	unchange	unchange	unchange
	ENSRNOG00000003172	Serpinf1	287526	Serpinf1	serpin family F member 1(Serpinf1)	unchange	unchange	unchange	unchange	unchange	unchange	-1.29633	6.18855e-08	-1.58622	3.89815e-11	unchange	unchange	unchange	unchange
	ENSRNOG00000003189	Cited1	64466	Cited1	Cbp/p300-interacting transactivator with Glu/Asp-rich carboxy-terminal domain 1(Cited1)	unchange	unchange	unchange	unchange	unchange	unchange	-0.777836	0.00306763	unchange	unchange	0.812732	0.00244482	unchange	unchange
	ENSRNOG00000003357	Col3a1	84032	Col3a1	collagen type III alpha 1 chain(Col3a1)	unchange	unchange	unchange	unchange	unchange	unchange	-1.33309	5.79063e-05	-2.03638	8.12862e-10	-1.02417	0.00201157	unchange	unchange
	ENSRNOG00000003439	IL15	25670	Il15	interleukin 15(Il15)	unchange	unchange	unchange	unchange	unchange	unchange	unchange	unchange	unchange	unchange	unchange	unchange	0.724793	0.00492486
	ENSRNOG00000003442	Adora1	29290	Adora1	adenosine A1 receptor(Adora1)	0.374913	0.00522364	unchange	unchange	unchange	unchange	unchange	unchange	unchange	unchange	unchange	unchange	unchange	unchange
	ENSRNOG00000003491	Prkca	24680	Prkca	protein kinase C, alpha(Prkca)	unchange	unchange	unchange	unchange	-0.431704	0.0071798	0.418598	0.00899358	unchange	unchange	-0.827031	2.57151e-07	-0.522831	0.00110278
	ENSRNOG00000003537	Spta1	289257	Spta1	spectrin, alpha, erythrocytic 1(Spta1)	-0.817648	0.00245253	-1.23927	3.33978e-06	-1.59873	1.18021e-08	unchange	unchange	0.651677	0.00999894	unchange	unchange	unchange	unchange
	ENSRNOG00000003694	Prox1	305066	Prox1	prospero homeobox 1(Prox1)	unchange	unchange	unchange	unchange	unchange	unchange	unchange	unchange	unchange	unchange	-0.56597	0.00219389	-0.699837	0.000145993
	ENSRNOG00000003696	Prkx	501563	Prkx	protein kinase, X-linked(Prkx)	unchange	unchange	0.350699	0.00421154	unchange	unchange	unchange	unchange	-0.357552	0.00292519	unchange	unchange	unchange	unchange
	ENSRNOG00000003720	Prrx1	266813	Prrx1	paired related homeobox 1(Prrx1)	-0.49759	0.000516829	unchange	unchange	unchange	unchange	unchange	unchange	unchange	unchange	-0.778402	4.86409e-07	-0.481758	0.00111467
	ENSRNOG00000003832	Vash2	498309	Vash2	vasohibin 2(Vash2)	unchange	unchange	unchange	unchange	unchange	unchange	-1.09506	8.84792e-11	-1.16149	1.03412e-12	unchange	unchange	unchange	unchange
	ENSRNOG00000003840	Slit2	360272	Slit2	slit guidance ligand 2(Slit2)	unchange	unchange	unchange	unchange	unchange	unchange	unchange	unchange	0.483803	0.000287845	-0.590287	1.27563e-05	-0.41266	0.00205994
	ENSRNOG00000003866	Cxcr4	60628	Cxcr4	C-X-C motif chemokine receptor 4(Cxcr4)	unchange	unchange	unchange	unchange	unchange	unchange	-0.954945	7.51136e-08	-0.744471	2.10738e-05	unchange	unchange	unchange	unchange
	ENSRNOG00000003897	Col1a1	29393	Col1a1	collagen type I alpha 1 chain(Col1a1)	unchange	unchange	0.987144	0.00243194	unchange	unchange	-1.02273	0.00167401	-1.75689	6.77198e-08	-1.27297	9.35487e-05	unchange	unchange
	ENSRNOG00000003927	Cd55	64036	Cd55	CD55 molecule, decay accelerating factor for complement(Cd55)	unchange	unchange	unchange	unchange	-0.878517	0.000149534	unchange	unchange	unchange	unchange	unchange	unchange	unchange	unchange
	ENSRNOG00000003984	Apln	58812	Apln	apelin(Apln)	0.317201	0.00761405	unchange	unchange	unchange	unchange	-0.359595	0.00283888	unchange	unchange	unchange	unchange	unchange	unchange
	ENSRNOG00000003999	Adcy3	64508	Adcy3	adenylate cyclase 3(Adcy3)	0.376151	0.00997467	unchange	unchange	unchange	unchange	unchange	unchange	unchange	unchange	unchange	unchange	unchange	unchange
	ENSRNOG00000004060	Calm1	24242	Calm1	calmodulin 1(Calm1)	unchange	unchange	unchange	unchange	unchange	unchange	0.334999	0.000290556	0.43621	2.36553e-06	-0.478597	2.28382e-07	-0.511333	3.18244e-08
	ENSRNOG00000004109	Zfpm2	314930	Zfpm2	zinc finger protein, multitype 2(Zfpm2)	unchange	unchange	unchange	unchange	unchange	unchange	unchange	unchange	unchange	unchange	-0.639396	2.70777e-05	-0.436223	0.0034525
	ENSRNOG00000004179	Nts	299757	Nts	neurotensin(Nts)	unchange	unchange	unchange	unchange	unchange	unchange	unchange	unchange	-0.632062	0.00284756	unchange	unchange	unchange	unchange
	ENSRNOG00000004332	Egfr	24329	Egfr	epidermal growth factor receptor(Egfr)	unchange	unchange	unchange	unchange	-0.521186	0.00161708	unchange	unchange	unchange	unchange	-0.889848	5.86518e-08	-0.556039	0.000431889
	ENSRNOG00000004496	Rock2	25537	Rock2	Rho-associated coiled-coil containing protein kinase 2(Rock2)	unchange	unchange	unchange	unchange	unchange	unchange	0.891184	1.36689e-12	0.629441	5.4792e-07	-0.505989	5.88814e-05	-0.42428	0.00074409
	ENSRNOG00000004517	Igf1	24482	Igf1	insulin-like growth factor 1(Igf1)	unchange	unchange	unchange	unchange	unchange	unchange	0.707719	8.19824e-05	-0.881466	3.32819e-06	-0.618993	0.00214074	-0.665494	0.000765094
	ENSRNOG00000004560	Cacna1b	257648	Cacna1b	calcium voltage-gated channel subunit alpha1 B(Cacna1b)	unchange	unchange	unchange	unchange	unchange	unchange	unchange	unchange	unchange	unchange	-0.472544	0.000429357	unchange	unchange
	ENSRNOG00000004612	Ppp1cb	25594	Ppp1cb	protein phosphatase 1 catalytic subunit beta(Ppp1cb)	unchange	unchange	unchange	unchange	-0.383715	0.00662067	unchange	unchange	unchange	unchange	-0.705272	5.88623e-07	-0.455543	0.00120065
	ENSRNOG00000004621	Rtn4	83765	Rtn4	reticulon 4(Rtn4)	unchange	unchange	unchange	unchange	unchange	unchange	unchange	unchange	0.42547	0.00579861	-0.352894	0.00184905	unchange	unchange
	ENSRNOG00000004622	Calcrl	25029	Calcrl	calcitonin receptor-like(Calcrl)	unchange	unchange	unchange	unchange	-0.536581	0.00967618	unchange	unchange	-0.675642	0.000592876	-0.987739	1.61689e-06	unchange	unchange
	ENSRNOG00000004639	Traf6	311245	Traf6	TNF receptor associated factor 6(Traf6)	unchange	unchange	unchange	unchange	unchange	unchange	0.601167	0.000606552	unchange	unchange	-0.654284	0.000242211	-0.463038	0.00816032
	ENSRNOG00000004810	Plcb1	24654	Plcb1	phospholipase C beta 1(Plcb1)	unchange	unchange	unchange	unchange	unchange	unchange	0.406383	0.00471286	unchange	unchange	-0.908588	3.18393e-10	-0.635876	9.98236e-06
	ENSRNOG00000004828	Acvr1c	245921	Acvr1c	activin A receptor type 1(Acvr1)	unchange	unchange	unchange	unchange	unchange	unchange	1.97007	9.86963e-20	1.97987	1.35757e-19	-0.734349	0.000522537	-0.310171	0.00511579
	ENSRNOG00000004861	Itga4	311144	Itga4	integrin subunit alpha 4(Itga4)	unchange	unchange	unchange	unchange	-0.56834	0.00822229	unchange	unchange	unchange	unchange	-0.795355	0.000199506	unchange	unchange
	ENSRNOG00000004890	Adcy8	29241	Adcy8	adenylate cyclase 8(Adcy8)	0.475793	0.0090058	unchange	unchange	unchange	unchange	unchange	unchange	unchange	unchange	unchange	unchange	unchange	unchange
	ENSRNOG00000004912	Itgav	296456	Itgav	integrin subunit alpha V(Itgav)	-0.36594	0.00452841	unchange	unchange	-0.467781	0.000358806	0.506006	9.07247e-05	unchange	unchange	-0.578202	1.00436e-05	unchange	unchange
	ENSRNOG00000004925	Ppp1r12a	116670	Ppp1r12a	protein phosphatase 1, regulatory subunit 12A(Ppp1r12a)	unchange	unchange	unchange	unchange	unchange	unchange	unchange	unchange	unchange	unchange	-0.595192	1.63687e-06	-0.431829	0.000469505
	ENSRNOG00000004978	Prkacb	293508	Prkacb	protein kinase cAMP-activated catalytic subunit beta(Prkacb)	unchange	unchange	unchange	unchange	unchange	unchange	unchange	unchange	unchange	unchange	-0.639549	8.13357e-08	-0.64794	4.5585e-08
	ENSRNOG00000005032	Ppp1r12b	304813	Ppp1r12b	protein phosphatase 1, regulatory subunit 12B(Ppp1r12b)	unchange	unchange	unchange	unchange	unchange	unchange	unchange	unchange	unchange	unchange	-0.708826	4.31234e-06	-0.459049	0.00282792
	ENSRNOG00000005041	Crip2	338401	Crip2	cysteine-rich protein 2(Crip2)	unchange	unchange	unchange	unchange	unchange	unchange	unchange	unchange	unchange	unchange	0.619383	0.00176738	unchange	unchange
	ENSRNOG00000005214	Plek	364206	Plek	pleckstrin(Plek)	unchange	unchange	unchange	unchange	unchange	unchange	unchange	unchange	0.610377	0.00300484	unchange	unchange	0.769479	0.000100929
	ENSRNOG00000005338	Drd5	25195	Drd5	dopamine receptor D5(Drd5)	unchange	unchange	unchange	unchange	unchange	unchange	-0.675589	0.000277722	unchange	unchange	-0.634841	0.00171013	-1.02512	1.88455e-07
	ENSRNOG00000005446	Gna11	81662	Gna11	guanine nucleotide binding protein, alpha 11(Gna11)	unchange	unchange	unchange	unchange	unchange	unchange	0.503697	0.000461578	0.475065	0.000961117	unchange	unchange	unchange	unchange
	ENSRNOG00000005806	Oxtr	25342	Oxtr	oxytocin receptor(Oxtr)	unchange	unchange	unchange	unchange	unchange	unchange	-0.912983	9.75419e-05	-0.63865	0.00620576	unchange	unchange	unchange	unchange
	ENSRNOG00000005853	Tacr1	24807	Tacr1	tachykinin receptor 1(Tacr1)	unchange	unchange	unchange	unchange	unchange	unchange	unchange	unchange	unchange	unchange	unchange	unchange	-0.508105	0.000377845
	ENSRNOG00000005854	Angpt1	89807	Angpt1	angiopoietin 1(Angpt1)	unchange	unchange	unchange	unchange	unchange	unchange	unchange	unchange	unchange	unchange	-0.619215	0.00190289	unchange	unchange
	ENSRNOG00000006094	Cd44	25406	Cd44	CD44 molecule (Indian blood group)(Cd44)	unchange	unchange	unchange	unchange	unchange	unchange	unchange	unchange	unchange	unchange	unchange	unchange	-0.60023	0.0006371
	ENSRNOG00000006120	Shh	102546975	LOC102546975		unchange	unchange	unchange	unchange	unchange	unchange	unchange	unchange	unchange	unchange	unchange	unchange	-1.0812	0.000909721
	ENSRNOG00000006154	Pde1a	81529	Pde1a	phosphodiesterase 1A(Pde1a)	unchange	unchange	unchange	unchange	unchange	unchange	unchange	unchange	unchange	unchange	-0.779925	5.00065e-06	-0.591127	0.000521082
	ENSRNOG00000006411	Cav2	363425	Cav2	caveolin 2(Cav2)	-0.579682	8.11818e-05	unchange	unchange	-0.755923	4.35078e-06	unchange	unchange	-0.452684	0.00198372	-0.787198	1.67833e-06	unchange	unchange
	ENSRNOG00000006526	Sema3c	296787	Sema3c	semaphorin 3C(Sema3c)	unchange	unchange	unchange	unchange	unchange	unchange	-1.20525	8.79972e-11	-1.59883	7.40573e-18	-0.959153	4.09756e-07	unchange	unchange
	ENSRNOG00000006694	Cav1	25404	Cav1	caveolin 1(Cav1)	unchange	unchange	unchange	unchange	-0.469767	0.0009082	-0.390403	0.00435056	-0.599294	9.73475e-06	-0.559936	7.49301e-05	unchange	unchange
	ENSRNOG00000006932	Dock2	360509	Dock2	dedicator of cytokinesis 2(Dock2)	unchange	unchange	unchange	unchange	-0.559686	0.00595884	unchange	unchange	unchange	unchange	unchange	unchange	unchange	unchange
	ENSRNOG00000006984	Mapk11	689314	Mapk11	mitogen-activated protein kinase 11(Mapk11)	unchange	unchange	unchange	unchange	unchange	unchange	-0.592214	0.00022896	-0.526734	0.000964845	0.57524	0.000375103	0.560006	0.000464989
	ENSRNOG00000007034	Hipk2	362342	Hipk2	homeodomain interacting protein kinase 2(Hipk2)	unchange	unchange	unchange	unchange	unchange	unchange	0.569015	0.00136013	0.640562	0.000309379	-0.726264	4.46991e-05	-0.677957	0.000136017
	ENSRNOG00000007036	Tgfbr1	29591	Tgfbr1	transforming growth factor, beta receptor 1(Tgfbr1)	unchange	unchange	unchange	unchange	unchange	unchange	unchange	unchange	unchange	unchange	-0.428326	0.00193153	-0.382766	0.00422352
	ENSRNOG00000007090	Cacna1c	24239	Cacna1c	calcium voltage-gated channel subunit alpha1 C(Cacna1c)	unchange	unchange	unchange	unchange	unchange	unchange	unchange	unchange	unchange	unchange	unchange	unchange	-0.570589	7.99729e-05
	ENSRNOG00000007104	Itpr1	25262	Itpr1	inositol 1,4,5-trisphosphate receptor, type 1(Itpr1)	unchange	unchange	unchange	unchange	unchange	unchange	1.07174	1.25814e-14	1.16368	5.5416e-17	-0.632219	5.46032e-06	-0.572083	3.8227e-05
	ENSRNOG00000007267	Mnat1	266713	Mnat1	MNAT CDK-activating kinase assembly factor 1(Mnat1)	unchange	unchange	unchange	unchange	unchange	unchange	0.409119	0.00853071	unchange	unchange	0.876027	0.00764209	unchange	unchange
	ENSRNOG00000007345	Amot	300289	Amot	angiomotin(Amot)	unchange	unchange	unchange	unchange	unchange	unchange	unchange	unchange	unchange	unchange	-0.617389	3.69356e-05	-0.440776	0.00279358
	ENSRNOG00000007350	Rac2	366957	Rac2	ras-related C3 botulinum toxin substrate 2 (rho family, small GTP binding protein Rac2)(Rac2)	unchange	unchange	unchange	unchange	unchange	unchange	unchange	unchange	unchange	unchange	unchange	unchange	0.712136	0.000308294
	ENSRNOG00000007415	Ptgs1	24693	Ptgs1	prostaglandin-endoperoxide synthase 1(Ptgs1)	0.505401	0.000553368	unchange	unchange	0.512271	0.000609831	unchange	unchange	unchange	unchange	unchange	unchange	unchange	unchange
	ENSRNOG00000007457	Serping1	295703	Serping1	serpin family G member 1(Serping1)	unchange	unchange	unchange	unchange	unchange	unchange	unchange	unchange	unchange	unchange	unchange	unchange	0.991579	0.00122479
	ENSRNOG00000007477	Edn3	366270	Edn3	endothelin 3(Edn3)	unchange	unchange	unchange	unchange	-0.840942	1.71951e-05	-0.700167	5.63504e-05	-0.699103	2.54851e-05	-0.610702	0.00203223	unchange	unchange
	ENSRNOG00000007516	Smtnl1	102549080	LOC102549080		unchange	unchange	unchange	unchange	unchange	unchange	unchange	unchange	unchange	unchange	-0.383939	0.00433376	-0.40829	0.00224121
	ENSRNOG00000007545	Angptl4	362850	Angptl4	angiopoietin-like 4(Angptl4)	unchange	unchange	unchange	unchange	unchange	unchange	-0.907364	1.27096e-05	-0.962091	4.45057e-06	unchange	unchange	0.620497	0.00346916
	ENSRNOG00000007757	Ppp3cb	24675	Ppp3cb	protein phosphatase 3 catalytic subunit beta(Ppp3cb)	unchange	unchange	unchange	unchange	-0.31926	0.00363166	unchange	unchange	unchange	unchange	-0.444157	5.17665e-05	unchange	unchange
	ENSRNOG00000007804	C1galt1	65044	C1galt1	core 1 synthase, glycoprotein-N-acetylgalactosamine 3-beta-galactosyltransferase, 1(C1galt1)	unchange	unchange	unchange	unchange	-0.533089	0.00310283	unchange	unchange	unchange	unchange	-0.989826	2.9844e-08	-0.462109	0.0072503
	ENSRNOG00000007830	Apold1	444983	Apold1	apolipoprotein L domain containing 1(Apold1)	unchange	unchange	unchange	unchange	unchange	unchange	unchange	unchange	-0.973239	0.000191315	unchange	unchange	1.08642	3.27354e-05
	ENSRNOG00000007843	Wnt2	114487	Wnt2	wingless-type MMTV integration site family member 2(Wnt2)	unchange	unchange	unchange	unchange	unchange	unchange	unchange	unchange	unchange	unchange	-0.767445	5.2805e-07	-0.653158	1.55595e-05
	ENSRNOG00000007905	Itga7	81008	Itga7	integrin subunit alpha 7(Itga7)	unchange	unchange	0.590454	2.18247e-08	0.317866	0.00295229	unchange	unchange	-0.609873	5.08134e-09	unchange	unchange	0.287808	0.00687502
	ENSRNOG00000008116	Ppap2b	102549529	LOC102549529		unchange	unchange	unchange	unchange	0.854298	0.000967278	0.285651	0.00859015	0.450658	3.32932e-05	unchange	unchange	unchange	unchange
	ENSRNOG00000008144	Irf1	24508	Irf1	interferon regulatory factor 1(Irf1)	unchange	unchange	unchange	unchange	unchange	unchange	0.610611	0.000332582	0.514446	0.00254815	0.594341	0.000367622	0.532969	0.00133951
	ENSRNOG00000008276	Adcy1	305509	Adcy1	adenylate cyclase 1(Adcy1)	unchange	unchange	unchange	unchange	unchange	unchange	unchange	unchange	0.581284	0.000496437	-0.730748	1.2073e-05	-0.5667	0.000686408
	ENSRNOG00000008284	Cftr	24255	Cftr	cystic fibrosis transmembrane conductance regulator(Cftr)	unchange	unchange	unchange	unchange	unchange	unchange	unchange	unchange	-0.696475	0.0042708	unchange	unchange	unchange	unchange
	ENSRNOG00000008292	Hif1a	29560	Hif1a	hypoxia inducible factor 1 alpha subunit(Hif1a)	unchange	unchange	unchange	unchange	unchange	unchange	unchange	unchange	unchange	unchange	-0.714907	5.5767e-06	-0.473882	0.00177428
	ENSRNOG00000008308	Hdac7	84582	Hdac7	histone deacetylase 7(Hdac7)	unchange	unchange	unchange	unchange	unchange	unchange	unchange	unchange	unchange	unchange	0.384671	0.00162027	0.616948	1.58195e-07
	ENSRNOG00000008332	Smo	25273	Smo	smoothened, frizzled class receptor(Smo)	unchange	unchange	unchange	unchange	unchange	unchange	unchange	unchange	unchange	unchange	-0.616164	3.61295e-05	-0.377916	0.00992692
	ENSRNOG00000008587	Tek	89804	Tek	TEK receptor tyrosine kinase(Tek)	unchange	unchange	unchange	unchange	-0.634423	0.000386993	unchange	unchange	unchange	unchange	-0.935874	1.44051e-07	unchange	unchange
	ENSRNOG00000008749	Col5a1	85490	Col5a1	collagen type V alpha 1 chain(Col5a1)	unchange	unchange	unchange	unchange	unchange	unchange	-0.899423	2.40926e-07	-1.01471	4.18513e-09	0.792428	6.18735e-06	0.718705	3.41317e-05
	ENSRNOG00000008759	Csf3r	298518	Csf3r	colony stimulating factor 3 receptor(Csf3r)	unchange	unchange	unchange	unchange	unchange	unchange	unchange	unchange	unchange	unchange	unchange	unchange	0.526319	0.00918026
	ENSRNOG00000008842	Cyp4a8	266674	Cyp4a8	cytochrome P450, family 4, subfamily a, polypeptide 8(Cyp4a8)	-0.53105	0.00629215	unchange	unchange	unchange	unchange	unchange	unchange	unchange	unchange	unchange	unchange	unchange	unchange
	ENSRNOG00000008904	Fli1	315532	Fli1	Fli-1 proto-oncogene, ETS transcription factor(Fli1)	unchange	unchange	unchange	unchange	-0.692218	0.000505636	unchange	unchange	unchange	unchange	-0.554891	0.00554822	unchange	unchange
	ENSRNOG00000008924	Arhgef12	367072	Arhgef12	Rho guanine nucleotide exchange factor 12(Arhgef12)	unchange	unchange	unchange	unchange	unchange	unchange	unchange	unchange	unchange	unchange	-0.669672	1.50505e-05	-0.643971	2.96085e-05
	ENSRNOG00000009222	Epha2	366492	Epha2	Eph receptor A2(Epha2)	unchange	unchange	unchange	unchange	unchange	unchange	unchange	unchange	-0.864895	0.000381232	unchange	unchange	unchange	unchange
	ENSRNOG00000009258	Cdk6	114483	Cdk6	cyclin-dependent kinase 6(Cdk6)	unchange	unchange	unchange	unchange	-0.895198	0.000163808	unchange	unchange	unchange	unchange	unchange	unchange	unchange	unchange
	ENSRNOG00000009338	Kras	24525	Kras	KRAS proto-oncogene, GTPase(Kras)	unchange	unchange	unchange	unchange	unchange	unchange	unchange	unchange	unchange	unchange	-0.395364	0.00682523	-0.391621	0.00617415
	ENSRNOG00000009348	Nos3	24600	Nos3	nitric oxide synthase 3(Nos3)	unchange	unchange	unchange	unchange	unchange	unchange	-0.633488	6.53136e-05	-0.703054	9.20196e-06	unchange	unchange	unchange	unchange
	ENSRNOG00000009372	Tacr3	24808	Tacr3	tachykinin receptor 3(Tacr3)	unchange	unchange	unchange	unchange	unchange	unchange	unchange	unchange	unchange	unchange	-0.503752	0.00635702	-0.946243	1.81162e-07
	ENSRNOG00000009440	Gucy1b2	25206	Gucy1b2	guanylate cyclase 1 soluble subunit beta 2(Gucy1b2)	unchange	unchange	unchange	unchange	unchange	unchange	0.968227	0.000574815	0.969888	0.000386858	unchange	unchange	unchange	unchange
	ENSRNOG00000009514	Mme	24590	Mme	membrane metallo-endopeptidase(Mme)	unchange	unchange	unchange	unchange	unchange	unchange	unchange	unchange	-0.680634	0.000434573	-0.594373	0.00782725	unchange	unchange
	ENSRNOG00000009522	Adra1a	29412	Adra1a	adrenoceptor alpha 1A(Adra1a)	unchange	unchange	unchange	unchange	unchange	unchange	0.473434	0.0095905	0.713638	7.84552e-05	unchange	unchange	-0.586143	0.00133538
	ENSRNOG00000009754	Nampt	297508	Nampt	nicotinamide phosphoribosyltransferase(Nampt)	unchange	unchange	unchange	unchange	unchange	unchange	0.407806	0.00232771	unchange	unchange	-0.534272	8.15862e-05	unchange	unchange
	ENSRNOG00000009768	Npy	24604	Npy	neuropeptide Y(Npy)	0.754276	0.00113566	unchange	unchange	unchange	unchange	-0.694394	0.00326711	unchange	unchange	unchange	unchange	unchange	unchange
	ENSRNOG00000009819	Vezf1	287615	Vezf1	vascular endothelial zinc finger 1(Vezf1)	unchange	unchange	unchange	unchange	-0.401795	0.00119296	unchange	unchange	unchange	unchange	-0.619283	5.31238e-07	-0.480157	6.10255e-05
	ENSRNOG00000009956	Wnk1	116477	Wnk1	WNK lysine deficient protein kinase 1(Wnk1)	unchange	unchange	unchange	unchange	unchange	unchange	0.449493	0.000843533	0.406477	0.00249416	-0.642752	2.00437e-06	-0.569347	2.37139e-05
	ENSRNOG00000010063	Htr2a	29595	Htr2a	5-hydroxytryptamine receptor 2A(Htr2a)	unchange	unchange	unchange	unchange	unchange	unchange	unchange	unchange	unchange	unchange	-0.802042	0.000175737	unchange	unchange
	ENSRNOG00000010153	Raf1	24703	Raf1	Raf-1 proto-oncogene, serine/threonine kinase(Raf1)	unchange	unchange	unchange	unchange	unchange	unchange	-0.347071	8.66996e-05	unchange	unchange	unchange	unchange	unchange	unchange
	ENSRNOG00000010176	Map2k1	170851	Map2k1	mitogen activated protein kinase kinase 1(Map2k1)	unchange	unchange	unchange	unchange	unchange	unchange	0.403765	0.000626879	0.620615	8.66659e-07	-0.799198	7.57934e-08	-0.763837	2.65969e-07
	ENSRNOG00000010233	Cald1	25687	Cald1	caldesmon 1(Cald1)	unchange	unchange	unchange	unchange	unchange	unchange	unchange	unchange	unchange	unchange	-0.82366	1.27056e-06	unchange	unchange
	ENSRNOG00000010283	Cd28	25660	Cd28	Cd28 molecule(Cd28)	unchange	unchange	unchange	unchange	-1.18485	0.000309738	unchange	unchange	unchange	unchange	unchange	unchange	unchange	unchange
	ENSRNOG00000010308	Nr2f2	113984	Nr2f2	nuclear receptor subfamily 2, group F, member 2(Nr2f2)	unchange	unchange	unchange	unchange	0.54169	0.0008313	unchange	unchange	unchange	unchange	unchange	unchange	-0.492786	0.0022403
	ENSRNOG00000010362	Anxa2	56611	Anxa2	annexin A2(Anxa2)	unchange	unchange	unchange	unchange	unchange	unchange	-0.866723	0.000563191	-1.36382	6.19546e-08	unchange	unchange	unchange	unchange
	ENSRNOG00000010392	Nrg1	112400	Nrg1	neuregulin 1(Nrg1)	unchange	unchange	unchange	unchange	unchange	unchange	unchange	unchange	unchange	unchange	unchange	unchange	-0.504239	0.00312849
	ENSRNOG00000010457	Vash1	503052	Vash1	vasohibin 1(Vash1)	unchange	unchange	unchange	unchange	unchange	unchange	-0.400116	0.00148527	unchange	unchange	unchange	unchange	unchange	unchange
	ENSRNOG00000010488	Zmiz1	102553231	LOC102553231		unchange	unchange	unchange	unchange	0.871682	0.00852435	unchange	unchange	unchange	unchange	-0.473295	0.00190118	0.844242	1.03239e-06
	ENSRNOG00000010626	Sphk1	170897	Sphk1	sphingosine kinase 1(Sphk1)	unchange	unchange	unchange	unchange	unchange	unchange	-1.10083	0.000293453	-0.977722	0.00125373	unchange	unchange	unchange	unchange
	ENSRNOG00000010711	Dicer1	299284	Dicer1	dicer 1 ribonuclease III(Dicer1)	unchange	unchange	unchange	unchange	-0.422298	0.00670222	unchange	unchange	unchange	unchange	-0.495412	0.00146225	unchange	unchange
	ENSRNOG00000010744	Nrp1	246331	Nrp1	neuropilin 1(Nrp1)	unchange	unchange	unchange	unchange	unchange	unchange	unchange	unchange	unchange	unchange	-0.654693	3.11339e-06	-0.363413	0.009214
	ENSRNOG00000010853	Chrna7	25302	Chrna7	cholinergic receptor nicotinic alpha 7 subunit(Chrna7)	unchange	unchange	unchange	unchange	unchange	unchange	unchange	unchange	unchange	unchange	-1.03245	4.21476e-08	-0.777452	3.06375e-05
	ENSRNOG00000010957	Braf	114486	Braf	B-Raf proto-oncogene, serine/threonine kinase(Braf)	unchange	unchange	unchange	unchange	unchange	unchange	0.440527	0.00454397	unchange	unchange	-0.793269	3.86422e-07	-0.520682	0.00079951
	ENSRNOG00000010997	Ednrb	50672	Ednrb	endothelin receptor type B(Ednrb)	unchange	unchange	unchange	unchange	unchange	unchange	0.437472	0.000153307	0.439406	0.000124707	-0.907056	1.81103e-14	-0.860006	1.23451e-13
	ENSRNOG00000011104	Rpl22	81768	Rpl22	ribosomal protein L22(Rpl22)	unchange	unchange	unchange	unchange	unchange	unchange	unchange	unchange	unchange	unchange	0.512912	1.20898e-05	0.557022	1.52165e-06
	ENSRNOG00000011292	Col1a2	84352	Col1a2	collagen type I alpha 2 chain(Col1a2)	unchange	unchange	0.858781	0.00932293	unchange	unchange	unchange	unchange	-1.57486	1.8568e-06	-1.13709	0.000578068	unchange	unchange
	ENSRNOG00000011361	Slc37a4	29573	Slc37a4	solute carrier family 37 member 4(Slc37a4)	unchange	unchange	unchange	unchange	unchange	unchange	unchange	unchange	unchange	unchange	0.50458	5.17555e-06	0.414993	0.000139098
	ENSRNOG00000011416	Vegfc	114111	Vegfc	vascular endothelial growth factor C(Vegfc)	unchange	unchange	unchange	unchange	unchange	unchange	unchange	unchange	-0.929751	0.000730099	unchange	unchange	unchange	unchange
	ENSRNOG00000011441	Tpd52	294900	Tpd52	tumor protein D52(Tpd52)	unchange	unchange	unchange	unchange	-0.227009	0.00720631	unchange	unchange	unchange	unchange	-0.379258	6.66681e-06	-0.289341	0.00041554
	ENSRNOG00000011587	Adcy6	25289	Adcy6	adenylate cyclase 6(Adcy6)	unchange	unchange	unchange	unchange	unchange	unchange	-0.308491	0.00160981	-0.337753	0.00051398	unchange	unchange	unchange	unchange
	ENSRNOG00000011589	Camk2d	24246	Camk2d	calcium/calmodulin-dependent protein kinase II delta(Camk2d)	unchange	unchange	unchange	unchange	unchange	unchange	unchange	unchange	unchange	unchange	-0.766867	6.30998e-06	-0.70718	2.70813e-05
	ENSRNOG00000011800	F3	25584	F3	coagulation factor III, tissue factor(F3)	unchange	unchange	unchange	unchange	unchange	unchange	unchange	unchange	unchange	unchange	unchange	unchange	0.382771	0.0018934
	ENSRNOG00000011879	Nfat5	307820	Nfat5	nuclear factor of activated T-cells 5(Nfat5)	unchange	unchange	unchange	unchange	unchange	unchange	unchange	unchange	unchange	unchange	-0.496206	0.0089752	unchange	unchange
	ENSRNOG00000011977	Sema5a	310207	Sema5a	semaphorin 5A(Sema5a)	unchange	unchange	unchange	unchange	-0.582111	0.000883044	unchange	unchange	unchange	unchange	-1.07253	8.58525e-10	-0.709816	4.54299e-05
	ENSRNOG00000012036	Pcsk5	116548	Pcsk5	proprotein convertase subtilisin/kexin type 5(Pcsk5)	0.585838	7.61816e-08	0.428223	0.000125287	0.45439	0.00016984	unchange	unchange	unchange	unchange	-0.435739	0.000170278	-0.461906	7.64551e-05
	ENSRNOG00000012060	Gucy1b3	25202	Gucy1b3	guanylate cyclase 1 soluble subunit beta 3(Gucy1b3)	unchange	unchange	-0.359081	0.00215164	unchange	unchange	unchange	unchange	unchange	unchange	-0.448628	0.000176845	-0.752864	1.60729e-10
	ENSRNOG00000012061	Prkcb	25023	Prkcb	protein kinase C, beta(Prkcb)	unchange	unchange	unchange	unchange	unchange	unchange	unchange	unchange	unchange	unchange	-1.1055	5.60505e-10	-0.758653	2.06097e-05
	ENSRNOG00000012080	Itga1	25118	Itga1	integrin subunit alpha 1(Itga1)	unchange	unchange	unchange	unchange	-0.632512	0.00049722	unchange	unchange	unchange	unchange	-1.22028	9.84033e-12	-0.546335	0.00138331
	ENSRNOG00000012175	Nfatc2	311658	Nfatc2	nuclear factor of activated T-cells 2(Nfatc2)	unchange	unchange	unchange	unchange	unchange	unchange	-0.44026	0.00402146	-0.483853	0.00155743	unchange	unchange	unchange	unchange
	ENSRNOG00000012294	Heph	117240	Heph	hephaestin(Heph)	unchange	unchange	unchange	unchange	-0.717928	0.000313265	unchange	unchange	unchange	unchange	unchange	unchange	unchange	unchange
	ENSRNOG00000012295	Pla2g6	102550439	LOC102550439	phospholipase A2 group VI(Pla2g6)	0.564238	0.00178908	0.528571	0.00364692	0.932791	4.31551e-06	unchange	unchange	unchange	unchange	unchange	unchange	-0.615399	0.00188902
	ENSRNOG00000012302	Gucy1a3	497757	Gucy1a3	guanylate cyclase 1 soluble subunit alpha 3(Gucy1a3)	unchange	unchange	unchange	unchange	unchange	unchange	unchange	unchange	unchange	unchange	-0.909099	3.20871e-09	-0.663487	6.92409e-06
	ENSRNOG00000012347	Gata2	102554160	LOC102554160	GATA binding protein 2(Gata2)	unchange	unchange	unchange	unchange	-0.71598	0.00208406	-0.890181	4.92273e-05	-0.964763	4.56307e-06	unchange	unchange	unchange	unchange
	ENSRNOG00000012630	Rhoc	295342	Rhoc	ras homolog family member C(Rhoc)	unchange	unchange	unchange	unchange	unchange	unchange	-0.688657	0.000414658	-0.603851	0.00190863	unchange	unchange	unchange	unchange
	ENSRNOG00000012721	Ednra	24326	Ednra	endothelin receptor type A(Ednra)	unchange	unchange	unchange	unchange	unchange	unchange	-0.601752	0.00040833	-0.679064	4.18861e-05	-1.01879	1.10072e-07	-0.684459	0.000117837
	ENSRNOG00000012944	Casp9	58918	Casp9	caspase 9(Casp9)	unchange	unchange	unchange	unchange	0.401993	0.0038064	0.478434	0.000571438	0.465035	0.000816148	unchange	unchange	unchange	unchange
	ENSRNOG00000012972	Alox5	25290	Alox5	arachidonate 5-lipoxygenase(Alox5)	unchange	unchange	unchange	unchange	unchange	unchange	-0.711641	0.00364851	-0.74556	0.00150835	unchange	unchange	unchange	unchange
	ENSRNOG00000013281	Mib1	307594	Mib1	mindbomb E3 ubiquitin protein ligase 1(Mib1)	unchange	unchange	unchange	unchange	unchange	unchange	0.706318	9.72623e-07	0.859779	2.32191e-09	-1.01435	3.46685e-12	-1.05316	3.43567e-13
	ENSRNOG00000013324	Cdh5	307618	Cdh5	cadherin 5(Cdh5)	unchange	unchange	unchange	unchange	-0.667178	0.000579698	-0.560916	0.00197892	-0.596765	0.000997029	-1.2649	4.32219e-11	unchange	unchange
	ENSRNOG00000013340	Twsg1	363294	Twsg1	twisted gastrulation BMP signaling modulator 1(Twsg1)	unchange	unchange	unchange	unchange	-0.42059	0.000630345	unchange	unchange	unchange	unchange	-0.526743	1.8107e-05	unchange	unchange
	ENSRNOG00000013364	Hey2	155430	Hey2	hes-related family bHLH transcription factor with YRPW motif 2(Hey2)	unchange	unchange	unchange	unchange	0.415885	0.0052463	unchange	unchange	unchange	unchange	unchange	unchange	unchange	unchange
	ENSRNOG00000013397	Foxo1	84482	Foxo1	forkhead box O1(Foxo1)	unchange	unchange	unchange	unchange	unchange	unchange	unchange	unchange	unchange	unchange	-0.73493	1.02061e-05	-0.617411	0.000182
	ENSRNOG00000013409	Gclm	29739	Gclm	glutamate cysteine ligase, modifier subunit(Gclm)	unchange	unchange	unchange	unchange	unchange	unchange	unchange	unchange	unchange	unchange	-0.669193	0.000177314	unchange	unchange
	ENSRNOG00000013536	Cdc42ep3	313838	Cdc42ep3	cell division cycle 42(Cdc42)	unchange	unchange	unchange	unchange	unchange	unchange	-0.35416	5.51095e-05	unchange	unchange	unchange	unchange	unchange	unchange
	ENSRNOG00000013589	Cxcl12	24772	Cxcl12	C-X-C motif chemokine ligand 12(Cxcl12)	0.43919	2.96128e-05	0.725392	5.56558e-12	0.657117	5.6289e-10	unchange	unchange	unchange	unchange	unchange	unchange	unchange	unchange
	ENSRNOG00000013676	Plcg2	29337	Plcg2	phospholipase C, gamma 2(Plcg2)	unchange	unchange	unchange	unchange	-0.614576	0.00516487	unchange	unchange	unchange	unchange	unchange	unchange	0.643716	0.00231161
	ENSRNOG00000013780	Nf1	24592	Nf1	neurofibromin 1(Nf1)	unchange	unchange	unchange	unchange	unchange	unchange	0.523992	7.28954e-05	0.469302	0.000372369	-0.688467	2.20452e-07	-0.632382	1.75262e-06
	ENSRNOG00000013902	P2ry12	64803	P2ry12	purinergic receptor P2Y12(P2ry12)	unchange	unchange	unchange	unchange	-0.864311	4.4611e-06	unchange	unchange	unchange	unchange	unchange	unchange	0.706064	0.000144557
	ENSRNOG00000013953	Ntrk1	59109	Ntrk1	neurotrophic receptor tyrosine kinase 1(Ntrk1)	unchange	unchange	unchange	unchange	-0.7977	0.00335757	1.08581	8.63412e-05	1.09354	5.96722e-05	unchange	unchange	unchange	unchange
	ENSRNOG00000014011	Dll4	311332	Dll4	delta like canonical Notch ligand 4(Dll4)	unchange	unchange	0.724409	0.000296651	unchange	unchange	unchange	unchange	-1.0143	1.86558e-07	unchange	unchange	unchange	unchange
	ENSRNOG00000014079	Stat1	25124	Stat1	signal transducer and activator of transcription 1(Stat1)	unchange	unchange	unchange	unchange	unchange	unchange	0.724443	2.71162e-05	unchange	unchange	unchange	unchange	unchange	unchange
	ENSRNOG00000014149	Npy1r	29358	Npy1r	neuropeptide Y receptor Y1(Npy1r)	unchange	unchange	unchange	unchange	-0.630135	0.00195604	unchange	unchange	unchange	unchange	-0.74503	0.000243339	unchange	unchange
	ENSRNOG00000014172	Npy5r	25340	Npy5r	neuropeptide Y receptor Y5(Npy5r)	unchange	unchange	unchange	unchange	unchange	unchange	0.550497	0.00401475	unchange	unchange	unchange	unchange	unchange	unchange
	ENSRNOG00000014183	Gnaq	81666	Gnaq	G protein subunit alpha q(Gnaq)	unchange	unchange	unchange	unchange	unchange	unchange	unchange	unchange	unchange	unchange	-0.696474	2.39667e-10	-0.527333	1.50854e-06
	ENSRNOG00000014357	Gja4	25655	Gja4	gap junction protein, alpha 4(Gja4)	unchange	unchange	unchange	unchange	unchange	unchange	-1.11171	7.43152e-07	-0.928238	3.16009e-05	unchange	unchange	unchange	unchange
	ENSRNOG00000014371	Cdh13	192248	Cdh13	cadherin 13(Cdh13)	0.431139	0.00158605	unchange	unchange	unchange	unchange	-0.902743	0.00518118	0.709557	1.96043e-07	unchange	unchange	unchange	unchange
	ENSRNOG00000014395	Gli3	140588	Gli3	GLI family zinc finger 3(Gli3)	unchange	unchange	unchange	unchange	unchange	unchange	0.394473	0.00487572	0.54208	9.61433e-05	-0.472995	0.000906114	-0.568103	5.0434e-05
	ENSRNOG00000014426	Lox	24914	Lox	lysyl oxidase(Lox)	unchange	unchange	0.629417	0.00432549	unchange	unchange	-0.585123	0.00513329	-1.50111	9.19069e-13	unchange	unchange	unchange	unchange
	ENSRNOG00000014443	Pde5a	171115	Pde5a	phosphodiesterase 5A(Pde5a)	unchange	unchange	unchange	unchange	unchange	unchange	unchange	unchange	unchange	unchange	-1.02758	4.32396e-07	-0.543616	0.0068545
	ENSRNOG00000014453	Anxa5	25673	Anxa5	annexin A5(Anxa5)	0.498385	0.00699869	unchange	unchange	unchange	unchange	unchange	unchange	0.747345	5.14059e-05	0.480502	0.00903787	0.51643	0.0049434
	ENSRNOG00000014605	Lig4	290907	Lig4	DNA ligase 4(Lig4)	-0.613251	0.00759942	-0.594845	0.00975409	-0.916897	9.14728e-05	unchange	unchange	unchange	unchange	-0.619372	0.00839659	unchange	unchange
	ENSRNOG00000014610	Anpep	81641	Anpep	alanyl aminopeptidase, membrane(Anpep)	unchange	unchange	unchange	unchange	unchange	unchange	-0.734791	6.27546e-05	-0.746747	5.23807e-05	unchange	unchange	unchange	unchange
	ENSRNOG00000014648	Efnb2	306636	Efnb2	ephrin B2(Efnb2)	unchange	unchange	unchange	unchange	unchange	unchange	unchange	unchange	unchange	unchange	-0.822619	2.96101e-06	-0.769212	9.00178e-06
	ENSRNOG00000014688	Prkcg	24681	Prkcg	protein kinase C, gamma(Prkcg)	0.345945	0.00941344	unchange	unchange	unchange	unchange	unchange	unchange	0.426169	0.00137899	-0.45774	0.000596275	unchange	unchange
	ENSRNOG00000014832	Mapkapk3	315994	Mapkapk3	mitogen-activated protein kinase-activated protein kinase 3(Mapkapk3)	0.485138	0.00361015	unchange	unchange	unchange	unchange	unchange	unchange	0.47453	0.00441237	unchange	unchange	unchange	unchange
	ENSRNOG00000014863	Reck	313488	Reck	reversion-inducing-cysteine-rich protein with kazal motifs(Reck)	unchange	unchange	unchange	unchange	-0.494949	0.000820222	unchange	unchange	unchange	unchange	unchange	unchange	unchange	unchange
	ENSRNOG00000015036	Ctgf	64032	Ctgf	connective tissue growth factor(Ctgf)	unchange	unchange	0.728597	7.00022e-05	unchange	unchange	unchange	unchange	-0.656347	0.00031907	unchange	unchange	1.46846	6.10051e-16
	ENSRNOG00000015068	Il11ra1	245983	Il11ra1	interleukin 11 receptor subunit alpha 1(Il11ra1)	unchange	unchange	unchange	unchange	unchange	unchange	-0.656959	0.000611934	unchange	unchange	0.728718	8.20349e-05	0.563416	0.00229332
	ENSRNOG00000015139	F12	306761	F12	coagulation factor XII(F12)	unchange	unchange	unchange	unchange	unchange	unchange	0.508974	0.00445969	0.46021	0.00940312	0.484832	0.00601253	0.620001	0.000311286
	ENSRNOG00000015220	Crtac1	171438	Crtac1	tachykinin, precursor 1(Tac1)	unchange	unchange	unchange	unchange	0.48829	0.000486216	-0.771628	0.00192091	unchange	unchange	unchange	unchange	unchange	unchange
	ENSRNOG00000015365	Col4a3	363265	Col4a3	collagen type IV alpha 3 chain(Col4a3)	unchange	unchange	unchange	unchange	unchange	unchange	-0.662564	0.00367624	-0.928804	1.67294e-05	unchange	unchange	unchange	unchange
	ENSRNOG00000015420	Stxbp1	25558	Stxbp1	syntaxin binding protein 1(Stxbp1)	0.365152	0.00405122	unchange	unchange	unchange	unchange	unchange	unchange	unchange	unchange	unchange	unchange	unchange	unchange
	ENSRNOG00000015602	Cdh2	83501	Cdh2	cadherin 2(Cdh2)	unchange	unchange	unchange	unchange	-0.489857	0.000852249	unchange	unchange	unchange	unchange	-0.873954	2.55238e-09	-0.430505	0.00316179
	ENSRNOG00000015603	Prkce	29340	Prkce	protein kinase C, epsilon(Prkce)	unchange	unchange	unchange	unchange	unchange	unchange	0.399021	0.00922121	0.581105	0.000148772	-0.786938	3.00168e-07	-0.618714	5.45022e-05
	ENSRNOG00000015980	Dclre1c	259171	Dclre1c	DNA cross-link repair 1C(Dclre1c)	-0.704103	0.00207596	unchange	unchange	-0.746327	0.00183977	unchange	unchange	unchange	unchange	unchange	unchange	unchange	unchange
	ENSRNOG00000015991	Npr2	116564	Npr2	natriuretic peptide receptor 2(Npr2)	unchange	unchange	unchange	unchange	unchange	unchange	unchange	unchange	0.245518	0.00995635	0.412661	2.33768e-05	0.406254	1.7297e-05
	ENSRNOG00000016042	Aldh1a2	116676	Aldh1a2	aldehyde dehydrogenase 1 family, member A2(Aldh1a2)	unchange	unchange	unchange	unchange	unchange	unchange	unchange	unchange	-1.0196	0.00209062	unchange	unchange	unchange	unchange
	ENSRNOG00000016069	Cd3e	315609	Cd3e	CD3e molecule(Cd3e)	unchange	unchange	unchange	unchange	-0.695595	0.0048828	unchange	unchange	1.29481	1.09016e-07	unchange	unchange	unchange	unchange
	ENSRNOG00000016182	Tgfa	24827	Tgfa	transforming growth factor alpha(Tgfa)	unchange	unchange	unchange	unchange	unchange	unchange	-0.951168	7.82952e-13	-0.698463	9.61262e-08	unchange	unchange	-0.423718	0.00169271
	ENSRNOG00000016294	Cd4	24932	Cd4	Cd4 molecule(Cd4)	-0.687091	0.00226249	-0.763905	0.000916117	-0.527611	0.000507828	unchange	unchange	unchange	unchange	unchange	unchange	unchange	unchange
	ENSRNOG00000016340	Plcg1	25738	Plcg1	phospholipase C, gamma 1(Plcg1)	unchange	unchange	unchange	unchange	unchange	unchange	-0.232137	0.00564085	unchange	unchange	0.221199	0.0089164	0.241159	0.00405157
	ENSRNOG00000016346	Prkcd	170538	Prkcd	protein kinase C, delta(Prkcd)	unchange	unchange	unchange	unchange	unchange	unchange	-0.720798	0.00117133	unchange	unchange	unchange	unchange	0.578629	0.00935706
	ENSRNOG00000016451	Cd1d1	25109	Cd1d1	CD1d1 molecule(Cd1d1)	unchange	unchange	unchange	unchange	-1.04517	0.000611033	unchange	unchange	unchange	unchange	unchange	unchange	unchange	unchange
	ENSRNOG00000016647	Pla2g2c	29387	Pla2g2c	phospholipase A2, group IIC(Pla2g2c)	unchange	unchange	unchange	unchange	unchange	unchange	unchange	unchange	0.643875	0.00310603	unchange	unchange	unchange	unchange
	ENSRNOG00000016695	Mmp2	81686	Mmp2	matrix metallopeptidase 2(Mmp2)	unchange	unchange	unchange	unchange	unchange	unchange	-1.05484	1.53284e-05	unchange	unchange	unchange	unchange	unchange	unchange
	ENSRNOG00000016696	Angpt2	89805	Angpt2	angiopoietin 2(Angpt2)	unchange	unchange	-0.619215	0.00190289	unchange	unchange	-0.903602	4.50542e-05	-1.82925	4.90476e-16	unchange	unchange	unchange	unchange
	ENSRNOG00000016826	Pla2g2d	298579	Pla2g2d	phospholipase A2, group IID(Pla2g2d)	0.871898	0.00270729	1.16156	8.96797e-05	unchange	unchange	unchange	unchange	unchange	unchange	unchange	unchange	unchange	unchange
	ENSRNOG00000016838	Pla2g5	29354	Pla2g5	phospholipase A2, group V(Pla2g5)	1.2179	0.000180171	unchange	unchange	unchange	unchange	-1.18446	0.000281986	unchange	unchange	unchange	unchange	unchange	unchange
	ENSRNOG00000016846	Pik3cd	366508	Pik3cd	phosphatidylinositol-4,5-bisphosphate 3-kinase, catalytic subunit delta(Pik3cd)	unchange	unchange	unchange	unchange	unchange	unchange	-0.288599	0.0082342	unchange	unchange	unchange	unchange	0.341956	0.00183958
	ENSRNOG00000016983	Myh7	29557	Myh7	myosin heavy chain 7(Myh7)	unchange	unchange	unchange	unchange	unchange	unchange	-0.693131	0.000763777	-0.862117	1.94537e-05	unchange	unchange	unchange	unchange
	ENSRNOG00000016995	Zap70	301348	Zap70	zeta chain of T cell receptor associated protein kinase 70(Zap70)	unchange	unchange	unchange	unchange	unchange	unchange	-0.684393	0.00368314	-1.02306	9.31357e-06	unchange	unchange	0.965114	3.6019e-05
	ENSRNOG00000017002	Adrb1	24925	Adrb1	adrenoceptor beta 1(Adrb1)	unchange	unchange	unchange	unchange	unchange	unchange	0.400027	0.00861882	0.524388	0.000531007	unchange	unchange	unchange	unchange
	ENSRNOG00000017099	Nsdhl	309262	Nsdhl	NAD(P) dependent steroid dehydrogenase-like(Nsdhl)	unchange	unchange	unchange	unchange	unchange	unchange	-0.384196	0.000925046	-0.49134	1.90458e-05	unchange	unchange	unchange	unchange
	ENSRNOG00000017206	Igfbp5	25285	Igfbp5	insulin-like growth factor binding protein 5(Igfbp5)	0.553238	0.000468636	unchange	unchange	0.572039	0.000334199	unchange	unchange	0.574376	0.000281251	-0.788279	6.69904e-07	-1.02972	8.86835e-11
	ENSRNOG00000017259	Tacc3	360962	Tacc3	transforming, acidic coiled-coil containing protein 3(Tacc3)	unchange	unchange	unchange	unchange	unchange	unchange	-0.741604	0.0002089	-0.731654	0.000163543	unchange	unchange	0.626623	0.00163909
	ENSRNOG00000017286	Ephx2	65030	Ephx2	epoxide hydrolase 2(Ephx2)	0.430638	0.00669332	unchange	unchange	unchange	unchange	unchange	unchange	unchange	unchange	unchange	unchange	unchange	unchange
	ENSRNOG00000017440	Bgn	25181	Bgn	biglycan(Bgn)	unchange	unchange	unchange	unchange	unchange	unchange	unchange	unchange	-0.668668	0.000690524	-1.04234	2.01464e-07	unchange	unchange
	ENSRNOG00000017463	Bloc1s3	680476	Bloc1s3	biogenesis of lysosomal organelles complex-1, subunit 3(Bloc1s3)	unchange	unchange	unchange	unchange	unchange	unchange	unchange	unchange	unchange	unchange	0.674102	0.00182084	0.583595	0.00700973
	ENSRNOG00000017484	Gja5	50563	Gja5	gap junction protein, alpha 5(Gja5)	unchange	unchange	unchange	unchange	unchange	unchange	unchange	unchange	-0.795878	5.70274e-05	unchange	unchange	0.595036	0.00351179
	ENSRNOG00000017712	Cartpt	29131	Cartpt	CART prepropeptide(Cartpt)	unchange	unchange	unchange	unchange	0.934764	0.00312133	unchange	unchange	unchange	unchange	unchange	unchange	unchange	unchange
	ENSRNOG00000017767	Mrvi1	308899	Mrvi1	murine retrovirus integration site 1 homolog(Mrvi1)	unchange	unchange	unchange	unchange	unchange	unchange	unchange	unchange	-0.629203	0.00287059	-1.08046	4.04604e-06	unchange	unchange
	ENSRNOG00000017839	Ercc1	292673	Ercc1	ERCC excision repair 1, endonuclease non-catalytic subunit(Ercc1)	unchange	unchange	unchange	unchange	0.399823	0.00973201	unchange	unchange	unchange	unchange	0.848076	4.99866e-08	0.590935	0.000139722
	ENSRNOG00000017869	Irf8	292060	Irf8	interferon regulatory factor 8(Irf8)	unchange	unchange	unchange	unchange	unchange	unchange	unchange	unchange	unchange	unchange	0.518678	0.000677059	0.630588	1.38339e-05
	ENSRNOG00000018053	Fech	361338	Fech	ferrochelatase(Fech)	0.417673	7.92194e-05	unchange	unchange	0.336664	0.00183808	unchange	unchange	unchange	unchange	unchange	unchange	unchange	unchange
	ENSRNOG00000018107	Zfand5	293960	Zfand5	zinc finger AN1-type containing 5(Zfand5)	unchange	unchange	unchange	unchange	unchange	unchange	unchange	unchange	unchange	unchange	-0.430246	7.28447e-05	-0.326692	0.00245568
	ENSRNOG00000018162	Nhej1	363251	Nhej1	nonhomologous end-joining factor 1(Nhej1)	0.780029	0.00297018	0.836177	0.00135132	0.709504	0.00634808	unchange	unchange	unchange	unchange	unchange	unchange	unchange	unchange
	ENSRNOG00000018184	TPM1	24851	Tpm1	tropomyosin 1, alpha(Tpm1)	unchange	unchange	unchange	unchange	unchange	unchange	-0.304594	0.000466128	unchange	unchange	unchange	unchange	unchange	unchange
	ENSRNOG00000018232	Srf	501099	Srf	serum response factor(Srf)	unchange	unchange	unchange	unchange	0.330035	0.00697589	unchange	unchange	unchange	unchange	unchange	unchange	unchange	unchange
	ENSRNOG00000018241	Ank1	306570	Ank1	ankyrin 1(Ank1)	unchange	unchange	unchange	unchange	0.350125	0.00621372	unchange	unchange	unchange	unchange	unchange	unchange	unchange	unchange
	ENSRNOG00000018268	Hhip	291936	Hhip	Hedgehog-interacting protein(Hhip)	-0.59517	3.31842e-06	-0.340936	0.00951319	-0.550559	0.000172812	-0.387258	0.00320927	-0.641492	5.46866e-07	0.400787	0.00725325	-1.03036	2.00643e-14
	ENSRNOG00000018273	Ncl	25135	Ncl	nucleolin(Ncl)	unchange	unchange	unchange	unchange	unchange	unchange	unchange	unchange	unchange	unchange	-0.710938	1.83867e-06	-0.532119	0.000341827
	ENSRNOG00000018288	Ncoa6	116464	Ncoa6	nuclear receptor coactivator 6(Ncoa6)	unchange	unchange	unchange	unchange	unchange	unchange	unchange	unchange	unchange	unchange	-0.418529	0.000346424	-0.332115	0.0041517
	ENSRNOG00000018414	Csf1r	307403	Csf1r	colony stimulating factor 1 receptor(Csf1r)	unchange	unchange	unchange	unchange	unchange	unchange	unchange	unchange	unchange	unchange	unchange	unchange	0.413623	0.00699625
	ENSRNOG00000018445	Agt	24179	Agt	angiotensinogen(Agt)	0.549276	0.00217063	unchange	unchange	unchange	unchange	unchange	unchange	unchange	unchange	-0.506311	8.87583e-05	unchange	unchange
	ENSRNOG00000018521	Nmur1	65276	Nmur1	neuromedin U receptor 1(Nmur1)	unchange	unchange	unchange	unchange	unchange	unchange	-1.18323	4.88553e-05	-0.866846	0.00269553	unchange	unchange	unchange	unchange
	ENSRNOG00000018552	Slc25a38	301067	Slc25a38	solute carrier family 25, member 38(Slc25a38)	unchange	unchange	unchange	unchange	unchange	unchange	unchange	unchange	unchange	unchange	0.538657	0.000214414	0.577738	6.483e-05
	ENSRNOG00000018618	Nfatc3	361400	Nfatc3	nuclear factor of activated T-cells 3(Nfatc3)	unchange	unchange	unchange	unchange	unchange	unchange	unchange	unchange	unchange	unchange	-0.64721	1.16413e-05	-0.416754	0.00299437
	ENSRNOG00000018659	Csf1	78965	Csf1	colony stimulating factor 1(Csf1)	unchange	unchange	unchange	unchange	unchange	unchange	0.411965	0.00297001	0.488363	0.000403231	unchange	unchange	unchange	unchange
	ENSRNOG00000018677	Akt2	25233	Akt2	AKT serine/threonine kinase 2(Akt2)	unchange	unchange	unchange	unchange	unchange	unchange	-0.404071	0.00221149	-0.407447	0.00202176	unchange	unchange	unchange	unchange
	ENSRNOG00000018735	Cd74	25599	Cd74	CD74 molecule(Cd74)	unchange	unchange	unchange	unchange	unchange	unchange	unchange	unchange	unchange	unchange	unchange	unchange	1.71118	1.7406e-07
	ENSRNOG00000018774	Rps14	29284	Rps14	ribosomal protein S14(Rps14)	unchange	unchange	unchange	unchange	unchange	unchange	unchange	unchange	unchange	unchange	0.552677	0.00516299	0.531097	0.0071906
	ENSRNOG00000018839	Ntrk2	25054	Ntrk2	neurotrophic receptor tyrosine kinase 2(Ntrk2)	unchange	unchange	unchange	unchange	unchange	unchange	unchange	unchange	0.471238	4.42414e-05	-0.558977	1.31441e-06	-0.537818	3.17972e-06
	ENSRNOG00000019014	Ndst1	29633	Ndst1	N-deacetylase and N-sulfotransferase 1(Ndst1)	unchange	unchange	unchange	unchange	unchange	unchange	unchange	unchange	unchange	unchange	-0.87743	6.36455e-10	-0.830826	4.55644e-09
	ENSRNOG00000019048	Sod2	24787	Sod2	superoxide dismutase 2, mitochondrial(Sod2)	unchange	unchange	unchange	unchange	unchange	unchange	unchange	unchange	0.304659	0.00480035	-0.306647	0.00491542	unchange	unchange
	ENSRNOG00000019057	Prkcq	85420	Prkcq	protein kinase C, theta(Prkcq)	unchange	unchange	unchange	unchange	unchange	unchange	-0.605808	2.32392e-05	-0.428796	0.00223912	unchange	unchange	unchange	unchange
	ENSRNOG00000019139	Ctnnb1	84353	Ctnnb1	catenin beta 1(Ctnnb1)	unchange	unchange	unchange	unchange	unchange	unchange	-0.354866	0.000122047	-0.330899	0.000334245	-0.364543	8.68868e-05	-0.342091	0.000219786
	ENSRNOG00000019184	Npr3	25339	Npr3	natriuretic peptide receptor 3(Npr3)	unchange	unchange	unchange	unchange	unchange	unchange	unchange	unchange	unchange	unchange	-0.690908	0.00127584	-0.819865	9.80059e-05
	ENSRNOG00000019217	Adrb2	24176	Adrb2	adrenoceptor beta 2(Adrb2)	unchange	unchange	unchange	unchange	unchange	unchange	unchange	unchange	0.553	0.00783419	unchange	unchange	unchange	unchange
	ENSRNOG00000019322	Notch1	25496	Notch1	notch 1(Notch1)	unchange	unchange	unchange	unchange	unchange	unchange	unchange	unchange	-0.438244	0.000153326	unchange	unchange	unchange	unchange
	ENSRNOG00000019333	Hipk1	102547154	LOC102547154	homeodomain interacting protein kinase 1(Hipk1)	unchange	unchange	unchange	unchange	unchange	unchange	unchange	unchange	0.406435	0.00172141	-0.555123	2.11872e-05	-0.513434	7.79053e-05
	ENSRNOG00000019508	Wars2	690654	Wars2	tryptophanyl tRNA synthetase 2 (mitochondrial)(Wars2)	unchange	unchange	unchange	unchange	-0.816698	2.99022e-06	unchange	unchange	unchange	unchange	-0.870712	6.09854e-07	unchange	unchange
	ENSRNOG00000019556	Cd93	84398	Cd93	CD9 molecule(Cd9)	unchange	unchange	unchange	unchange	unchange	unchange	-0.862069	1.6464e-05	-0.926285	3.55372e-06	unchange	unchange	unchange	unchange
	ENSRNOG00000019598	Vegfa	83785	Vegfa	vascular endothelial growth factor A(Vegfa)	unchange	unchange	unchange	unchange	unchange	unchange	-0.506745	0.00633777	-0.770099	3.29828e-05	unchange	unchange	0.716549	0.00011329
	ENSRNOG00000019614	Ptpn22	295338	Ptpn22	protein tyrosine phosphatase, non-receptor type 22(Ptpn22)	1.11578	0.000713512	0.875185	0.00812673	0.897673	0.00677155	unchange	unchange	unchange	unchange	unchange	unchange	unchange	unchange
	ENSRNOG00000019700	Proz	306608	Proz	protein Z, vitamin K-dependent plasma glycoprotein(Proz)	0.658761	0.00587619	unchange	unchange	unchange	unchange	unchange	unchange	unchange	unchange	unchange	unchange	unchange	unchange
	ENSRNOG00000019728	Itgam	25021	Itgam	integrin subunit alpha M(Itgam)	1.11426	2.10543e-06	0.788736	0.000782896	unchange	unchange	unchange	unchange	unchange	unchange	unchange	unchange	1.03582	9.88035e-06
	ENSRNOG00000019926	Ramp1	58965	Ramp1	receptor activity modifying protein 1(Ramp1)	unchange	unchange	unchange	unchange	0.94698	9.86145e-06	unchange	unchange	unchange	unchange	0.72582	0.000679207	unchange	unchange
	ENSRNOG00000020005	Map2k2	58960	Map2k2	mitogen activated protein kinase kinase 2(Map2k2)	unchange	unchange	unchange	unchange	unchange	unchange	unchange	unchange	unchange	unchange	0.379219	0.00138281	unchange	unchange
	ENSRNOG00000020130	Arhgef17	308862	Arhgef17	Rho guanine nucleotide exchange factor 1(Arhgef1)	unchange	unchange	unchange	unchange	unchange	unchange	0.468032	0.000930919	-0.409926	0.000333361	0.566652	9.61624e-07	unchange	unchange
	ENSRNOG00000020173	Tie1	89806	Tie1	tyrosine kinase with immunoglobulin-like and EGF-like domains 1(Tie1)	unchange	unchange	unchange	unchange	unchange	unchange	-0.723472	5.90327e-07	-0.525448	0.000244966	unchange	unchange	unchange	unchange
	ENSRNOG00000020270	ANXA8	ANXA8	ANXA8	annexin A8(Anxa8)	0.933505	0.00451902	unchange	unchange	unchange	unchange	unchange	unchange	unchange	unchange	unchange	unchange	unchange	unchange
	ENSRNOG00000020392	Stxbp3	114095	Stxbp3	syntaxin binding protein 3(Stxbp3)	-0.287374	0.00460518	unchange	unchange	unchange	unchange	unchange	unchange	unchange	unchange	unchange	unchange	unchange	unchange
	ENSRNOG00000020401	Adcy4	54223	Adcy4	adenylate cyclase 4(Adcy4)	unchange	unchange	unchange	unchange	unchange	unchange	unchange	unchange	-0.591759	0.00118651	unchange	unchange	0.588806	0.0015406
	ENSRNOG00000020415	Ramp2	58966	Ramp2	receptor activity modifying protein 2(Ramp2)	unchange	unchange	unchange	unchange	unchange	unchange	unchange	unchange	unchange	unchange	0.415146	0.00961433	0.473197	0.00307145
	ENSRNOG00000020514	Sox6	293165	Sox6	SRY box 6(Sox6)	unchange	unchange	unchange	unchange	-0.473281	0.00376336	unchange	unchange	unchange	unchange	-0.856092	1.35508e-07	-0.599773	0.00014785
	ENSRNOG00000020573	Efna1	94268	Efna1	ephrin A1(Efna1)	unchange	unchange	unchange	unchange	unchange	unchange	unchange	unchange	-0.506327	0.00601133	0.524613	0.00546798	unchange	unchange
	ENSRNOG00000020587	EFEMP2	293677	Efemp2	EGF-containing fibulin-like extracellular matrix protein 2(Efemp2)	unchange	unchange	unchange	unchange	unchange	unchange	unchange	unchange	unchange	unchange	unchange	unchange	0.521053	0.000326929
	ENSRNOG00000020676	Ppp1r14a	114004	Ppp1r14a	protein phosphatase 1, regulatory (inhibitor) subunit 14A(Ppp1r14a)	unchange	unchange	unchange	unchange	unchange	unchange	unchange	unchange	unchange	unchange	0.769591	0.000850795	0.926789	5.56053e-05
	ENSRNOG00000020699	Cd37	29185	Cd37	CD37 molecule(Cd37)	unchange	unchange	unchange	unchange	unchange	unchange	unchange	unchange	unchange	unchange	0.682443	0.00175568	0.812624	0.000125066
	ENSRNOG00000020723	Pten	50557	Pten	phosphatase and tensin homolog(Pten)	unchange	unchange	unchange	unchange	unchange	unchange	unchange	unchange	unchange	unchange	-1.09634	3.623e-13	-0.738285	8.65806e-07
	ENSRNOG00000020776	Dhcr7	64191	Dhcr7	7-dehydrocholesterol reductase(Dhcr7)	unchange	unchange	unchange	unchange	unchange	unchange	-0.788846	7.60223e-06	-0.785881	8.11771e-06	unchange	unchange	unchange	unchange
	ENSRNOG00000020811	Il6r	24499	Il6r	interleukin 6 receptor(Il6r)	unchange	unchange	unchange	unchange	unchange	unchange	0.785197	4.38406e-09	0.74888	2.41698e-08	unchange	unchange	unchange	unchange
	ENSRNOG00000020876	Bax	24887	Bax	BCL2 associated X, apoptosis regulator(Bax)	unchange	unchange	unchange	unchange	unchange	unchange	unchange	unchange	unchange	unchange	0.998752	9.92309e-10	0.765418	2.70714e-06
	ENSRNOG00000021054	Men1	29417	Men1	menin 1(Men1)	unchange	unchange	unchange	unchange	0.290733	0.00809449	unchange	unchange	unchange	unchange	0.337033	0.00215755	unchange	unchange
	ENSRNOG00000021147	Bad	64639	Bad	BCL2-associated agonist of cell death(Bad)	unchange	unchange	unchange	unchange	unchange	unchange	unchange	unchange	unchange	unchange	0.630279	0.000169964	0.481429	0.00396131
	ENSRNOG00000021256	Adra1d	29413	Adra1d	adrenoceptor alpha 1D(Adra1d)	unchange	unchange	unchange	unchange	unchange	unchange	0.6859	4.77821e-08	0.533476	2.18594e-05	unchange	unchange	0.339724	0.00670172
	ENSRNOG00000021318	Epas1	29452	Epas1	endothelial PAS domain protein 1(Epas1)	unchange	unchange	unchange	unchange	unchange	unchange	0.487403	0.00169933	0.675272	1.37787e-05	-0.652501	2.74599e-05	-0.518053	0.000857706
	ENSRNOG00000021437	Hspg2	313641	LOC313641	heparan sulfate proteoglycan 2(Hspg2)	unchange	unchange	unchange	unchange	unchange	unchange	-0.812929	7.23438e-05	-1.00275	1.0316e-06	-0.817862	9.25918e-05	unchange	unchange
	ENSRNOG00000021497	Akt3	29414	Akt3	AKT serine/threonine kinase 3(Akt3)	unchange	unchange	unchange	unchange	unchange	unchange	unchange	unchange	unchange	unchange	-0.386706	0.00111843	-0.317692	0.00665239
	ENSRNOG00000021750	Id1	25261	Id1	inhibitor of DNA binding 1, HLH protein(Id1)	unchange	unchange	unchange	unchange	unchange	unchange	unchange	unchange	unchange	unchange	unchange	unchange	0.806341	0.000144513
	ENSRNOG00000022196	Bmpr2	140590	Bmpr2	bone morphogenetic protein receptor type 2(Bmpr2)	unchange	unchange	unchange	unchange	unchange	unchange	0.926494	1.01719e-05	1.12231	9.23483e-08	-0.613179	0.00356022	-0.687033	0.00107552
	ENSRNOG00000022719	Abcb1b	24646	Abcb1b	ATP-binding cassette, subfamily B (MDR/TAP), member 1B(Abcb1b)	unchange	unchange	unchange	unchange	-0.59914	0.000579521	unchange	unchange	unchange	unchange	-0.462569	0.00826341	unchange	unchange
	ENSRNOG00000022870	Smad5	59328	Smad5	SMAD family member 5(Smad5)	unchange	unchange	unchange	unchange	unchange	unchange	unchange	unchange	unchange	unchange	-0.337393	0.00483387	unchange	unchange
	ENSRNOG00000023079	Nras	24605	Nras	neuroblastoma RAS viral oncogene homolog(Nras)	unchange	unchange	unchange	unchange	-0.547002	0.00124795	-0.52093	0.00157515	-0.689828	2.5277e-05	-0.891926	1.28521e-07	-0.549141	0.000920375
	ENSRNOG00000023150	Gpi	292804	Gpi	glucose-6-phosphate isomerase(Gpi)	unchange	unchange	unchange	unchange	0.412888	0.00843798	unchange	unchange	unchange	unchange	0.436743	0.00533374	unchange	unchange
	ENSRNOG00000023546	Hspb1	24471	Hspb1	heat shock protein family B (small) member 1(Hspb1)	unchange	unchange	unchange	unchange	unchange	unchange	unchange	unchange	unchange	unchange	0.775282	0.00388937	0.95223	0.000385151
	ENSRNOG00000023972	COL4A2	306628	Col4a2	collagen type IV alpha 2 chain(Col4a2)	unchange	unchange	unchange	unchange	unchange	unchange	-1.05779	7.43963e-21	-1.01827	1.43169e-19	unchange	unchange	0.507765	7.13483e-06
	ENSRNOG00000024000	Cd22	308501	Cd22	CD22 molecule(Cd22)	unchange	unchange	unchange	unchange	-1.01519	0.000502879	unchange	unchange	unchange	unchange	unchange	unchange	0.936739	0.000934833
	ENSRNOG00000024904	Pla2g4e	296091	Pla2g4e	phospholipase A2, group IVE(Pla2g4e)	unchange	unchange	unchange	unchange	unchange	unchange	-0.537584	0.00539859	unchange	unchange	unchange	unchange	unchange	unchange
	ENSRNOG00000025094	Gpr183	679975	Gpr183	G protein-coupled receptor 183(Gpr183)	unchange	unchange	unchange	unchange	unchange	unchange	unchange	unchange	unchange	unchange	0.661469	0.00923724	0.964752	9.68427e-05
	ENSRNOG00000025121	Pla2g3	289733	Pla2g3	phospholipase A2, group III(Pla2g3)	unchange	unchange	unchange	unchange	unchange	unchange	-1.09181	0.000221859	-1.29513	1.08968e-05	1.03312	0.000518715	1.07608	0.000276385
	ENSRNOG00000025209	Plxnd1	312652	Plxnd1	plexin D1(Plxnd1)	unchange	unchange	unchange	unchange	unchange	unchange	-0.410505	0.00934828	unchange	unchange	-0.483296	0.00254983	unchange	unchange
	ENSRNOG00000029614	Robo1	58946	Robo1	roundabout guidance receptor 1(Robo1)	unchange	unchange	unchange	unchange	unchange	unchange	unchange	unchange	unchange	unchange	-0.741587	2.4518e-06	-0.718946	4.37658e-06
	ENSRNOG00000029876	Gucy1a2	66012	Gucy1a2	guanylate cyclase 1 soluble subunit alpha 2(Gucy1a2)	unchange	unchange	unchange	unchange	unchange	unchange	0.842949	0.000836605	unchange	unchange	unchange	unchange	unchange	unchange
	ENSRNOG00000029912	Sept5	116728	Sept5	septin 5(Sept5)	0.36731	0.00753348	unchange	unchange	unchange	unchange	unchange	unchange	unchange	unchange	0.447175	0.00114486	0.359702	0.00888547
	ENSRNOG00000030111	Cyp11b2	24294	Cyp11b2	cytochrome P450, family 11, subfamily b, polypeptide 2(Cyp11b2)	unchange	unchange	unchange	unchange	unchange	unchange	-0.642139	0.00246892	unchange	unchange	unchange	unchange	unchange	unchange
	ENSRNOG00000030877	Htr2c	25187	Htr2c	5-hydroxytryptamine receptor 2C(Htr2c)	unchange	unchange	unchange	unchange	-0.802042	0.000175737	unchange	unchange	unchange	unchange	unchange	unchange	-0.759547	0.000325736
	ENSRNOG00000031092	Rock1	81762	Rock1	Rho-associated coiled-coil containing protein kinase 1(Rock1)	-0.444987	0.00733636	unchange	unchange	unchange	unchange	unchange	unchange	unchange	unchange	unchange	unchange	unchange	unchange
	ENSRNOG00000031233	Mapk12	60352	Mapk12	mitogen-activated protein kinase 12(Mapk12)	unchange	unchange	unchange	unchange	unchange	unchange	unchange	unchange	unchange	unchange	0.916399	8.25473e-13	0.708694	2.02271e-08
	ENSRNOG00000031312	Tnfrsf1a	25625	Tnfrsf1a	TNF receptor superfamily member 1A(Tnfrsf1a)	unchange	unchange	unchange	unchange	unchange	unchange	-0.50167	0.00241164	unchange	unchange	unchange	unchange	0.497639	0.0026974
	ENSRNOG00000031665	Ace2	302668	Ace2	angiotensin I converting enzyme 2(Ace2)	unchange	unchange	unchange	unchange	unchange	unchange	-0.782706	0.000154887	-0.757291	0.00011691	-0.63555	0.00735129	unchange	unchange
	ENSRNOG00000032150	Adcy2	81636	Adcy2	adenylate cyclase 2(Adcy2)	unchange	unchange	unchange	unchange	unchange	unchange	unchange	unchange	0.485492	3.82755e-05	-0.445402	0.000176163	-0.397845	0.000758172
	ENSRNOG00000032844	RT1-Da	294269	RT1-Da	RT1 class II, locus Da(RT1-Da)	unchange	unchange	unchange	unchange	unchange	unchange	unchange	unchange	unchange	unchange	unchange	unchange	1.2057	0.00025158
	ENSRNOG00000033119	Plcb4	25031	Plcb4	phospholipase C, beta 4(Plcb4)	unchange	unchange	unchange	unchange	unchange	unchange	unchange	unchange	-0.694657	0.00019169	-0.779472	5.7471e-05	unchange	unchange
	ENSRNOG00000033134	Mef2c	499497	Mef2c	myocyte enhancer factor 2C(Mef2c)	unchange	unchange	unchange	unchange	unchange	unchange	0.399425	0.00198326	unchange	unchange	-0.852215	6.78578e-11	-0.816596	2.96786e-10
	ENSRNOG00000033215	RT1-Db1	294270	RT1-Db1	RT1 class II, locus Db1(RT1-Db1)	unchange	unchange	unchange	unchange	unchange	unchange	unchange	unchange	unchange	unchange	unchange	unchange	1.60827	2.92786e-07
	ENSRNOG00000033641	Prkg1	54286	Prkg1	protein kinase, cGMP-dependent, type 1(Prkg1)	unchange	unchange	unchange	unchange	unchange	unchange	0.863348	1.17575e-05	0.595144	0.0019744	unchange	unchange	unchange	unchange
	ENSRNOG00000033734	Tnnt2	24837	Tnnt2	troponin T2, cardiac type(Tnnt2)	unchange	unchange	unchange	unchange	unchange	unchange	-0.785087	0.0091838	-1.35628	7.98355e-06	unchange	unchange	unchange	unchange
	ENSRNOG00000034025	Ptprj	29645	Ptprj	protein tyrosine phosphatase, receptor type, J(Ptprj)	unchange	unchange	unchange	unchange	unchange	unchange	0.492039	0.00140822	0.482949	0.00168647	-0.88912	9.73226e-09	-0.692999	6.94248e-06
	ENSRNOG00000036674	Cd7	303747	Cd7	Cd7 molecule(Cd7)	-1.53862	2.69905e-06	-1.20719	0.000211363	-1.24813	0.000117486	unchange	unchange	unchange	unchange	unchange	unchange	unchange	unchange
	ENSRNOG00000036711	Spn	24796	Spn	sialophorin(Spn)	unchange	unchange	unchange	unchange	unchange	unchange	unchange	unchange	unchange	unchange	unchange	unchange	0.490507	0.00525949
	ENSRNOG00000036745	Gna13	303634	Gna13	G protein subunit alpha 13(Gna13)	unchange	unchange	unchange	unchange	unchange	unchange	unchange	unchange	unchange	unchange	-0.92457	5.99029e-09	-0.942633	1.94987e-09
	ENSRNOG00000037254	G6pd	24377	G6pd	glucose-6-phosphate dehydrogenase(G6pd)	unchange	unchange	unchange	unchange	unchange	unchange	unchange	unchange	unchange	unchange	unchange	unchange	0.214632	0.00496645
	ENSRNOG00000037262	Mecp2	29386	Mecp2	methyl CpG binding protein 2(Mecp2)	unchange	unchange	unchange	unchange	unchange	unchange	0.402725	0.00551194	0.565074	9.57274e-05	-0.657315	6.56487e-06	-0.585672	5.43456e-05
	ENSRNOG00000038597	Dlg1	25252	Dlg1	discs large MAGUK scaffold protein 1(Dlg1)	unchange	unchange	unchange	unchange	unchange	unchange	0.279661	0.00610795	unchange	unchange	-0.555907	8.74848e-08	-0.474729	3.22113e-06
	ENSRNOG00000038821	Lilrb3l	361493	Lilrb3l	leukocyte immunoglobulin like receptor B3(Lilrb3)	unchange	unchange	unchange	unchange	unchange	unchange	unchange	unchange	unchange	unchange	unchange	unchange	0.856221	0.000242761
	ENSRNOG00000038821	Lilrb3l	361493	Lilrb3l	leukocyte immunoglobulin-like receptor, subfamily B (with TM and ITIM domains), member 3-like(Lilrb3l)	unchange	unchange	unchange	unchange	unchange	unchange	unchange	unchange	unchange	unchange	unchange	unchange	unchange	unchange
	ENSRNOG00000038881	Hcls1	288077	Hcls1	hematopoietic cell specific Lyn substrate 1(Hcls1)	unchange	unchange	unchange	unchange	unchange	unchange	unchange	unchange	unchange	unchange	0.878239	1.03974e-05	0.848063	1.18585e-05
	ENSRNOG00000042254	Flt3l	102547607	LOC102547607		unchange	unchange	unchange	unchange	unchange	unchange	0.560386	0.00374313	0.453832	0.00970544	unchange	unchange	unchange	unchange
	ENSRNOG00000042389	Bcl10	83477	Bcl10	B-cell CLL/lymphoma 10(Bcl10)	unchange	unchange	unchange	unchange	unchange	unchange	-0.365479	0.00207626	-0.353596	0.00238403	unchange	unchange	unchange	unchange
	ENSRNOG00000042838	Junb	24517	Junb	JunB proto-oncogene, AP-1 transcription factor subunit(Junb)	unchange	unchange	unchange	unchange	0.732875	0.000363705	unchange	unchange	unchange	unchange	0.815976	7.25206e-05	0.55986	0.00658038
	ENSRNOG00000043210	Ppp3r1	29748	Ppp3r1	protein phosphatase 3, regulatory subunit B, alpha(Ppp3r1)	unchange	unchange	unchange	unchange	-0.374603	0.000174631	unchange	unchange	0.315625	0.0015209	-0.414546	3.27373e-05	unchange	unchange
	ENSRNOG00000043416	Bcl3	680611	Bcl3	B-cell CLL/lymphoma 3(Bcl3)	unchange	unchange	unchange	unchange	unchange	unchange	unchange	unchange	unchange	unchange	unchange	unchange	1.45212	7.42999e-06
	ENSRNOG00000045829	Thbs1	445442	Thbs1	thrombospondin 1(Thbs1)	unchange	unchange	unchange	unchange	unchange	unchange	-0.605323	0.00803454	unchange	unchange	-1.24674	4.58264e-07	-0.937614	0.000117447
	ENSRNOG00000045838	HPS1	114638	Hps1	HPS1, biogenesis of lysosomal organelles complex 3 subunit 1(Hps1)	-0.363038	0.0024105	unchange	unchange	unchange	unchange	unchange	unchange	unchange	unchange	0.639539	1.32499e-07	0.653229	3.45113e-08
	ENSRNOG00000046327	Rbpj	679028	Rbpj	recombination signal binding protein for immunoglobulin kappa J region(Rbpj)	-0.353053	0.00940359	unchange	unchange	unchange	unchange	unchange	unchange	unchange	unchange	-0.705952	5.85005e-07	-0.519531	0.000170046
	ENSRNOG00000046381	NA	24896	Gnas	GNAS complex locus(Gnas)	unchange	unchange	unchange	unchange	unchange	unchange	unchange	unchange	unchange	unchange	0.579749	9.07089e-07	0.41831	0.000391078
	ENSRNOG00000046829	Kdr	25589	Kdr	kinase insert domain receptor(Kdr)	unchange	unchange	unchange	unchange	unchange	unchange	-0.874264	8.71108e-07	-0.825467	3.16623e-06	-0.67323	0.000268034	unchange	unchange
	ENSRNOG00000046834	C3	24232	C3	complement C3(C3)	unchange	unchange	-1.18605	6.11614e-10	-1.5496	4.01983e-16	1.03676	1.75775e-07	1.78514	1.71872e-20	0.549515	0.00475214	0.91306	1.10121e-06
	ENSRNOG00000047143	Fkbp1b	58950	Fkbp1b	FK506 binding protein 1B(Fkbp1b)	unchange	unchange	unchange	unchange	unchange	unchange	-0.671345	8.33859e-05	-0.44542	0.00903044	unchange	unchange	unchange	unchange
	ENSRNOG00000047236	Pde4d	NA	NA	phosphodiesterase 4D(Pde4d)	unchange	unchange	unchange	unchange	unchange	unchange	unchange	unchange	unchange	unchange	-0.830273	8.12614e-10	-0.671351	4.63585e-07
	ENSRNOG00000047300	Bdkrb2	25245	Bdkrb2	bradykinin receptor B2(Bdkrb2)	-0.809459	0.00409158	1.45212	7.42999e-06	-1.34134	9.87635e-06	unchange	unchange	unchange	unchange	unchange	unchange	unchange	unchange
	ENSRNOG00000047647	Il2ra	25704	Il2ra	interleukin 2 receptor subunit alpha(Il2ra)	unchange	unchange	-1.06715	0.0012308	unchange	unchange	unchange	unchange	unchange	unchange	unchange	unchange	-1.0876	0.000988154
	ENSRNOG00000047656	Gaa	367562	Gaa	glucosidase, alpha, acid(Gaa)	0.565137	0.00245526	unchange	unchange	0.538251	0.00389679	0.51795	0.00546601	0.672043	0.000315535	unchange	unchange	unchange	unchange
	ENSRNOG00000048043	F2r	25439	F2r	coagulation factor II (thrombin) receptor(F2r)	unchange	unchange	unchange	unchange	unchange	unchange	-0.684004	5.7307e-06	unchange	unchange	-0.572694	0.000275684	-0.733551	1.77677e-06
	ENSRNOG00000048297	QK	100910212	LOC100910212	quaking(Qk)	-0.353085	0.00191614	unchange	unchange	unchange	unchange	unchange	unchange	unchange	unchange	-0.572039	8.90153e-07	-0.498411	1.44702e-05
	ENSRNOG00000048812	Gpx1	24404	Gpx1	glutathione peroxidase 1(Gpx1)	unchange	unchange	unchange	unchange	unchange	unchange	unchange	unchange	unchange	unchange	0.957127	1.41408e-06	0.741186	0.000184581
	ENSRNOG00000049025	Rps6	29304	Rps6	ribosomal protein S6(Rps6)	unchange	unchange	unchange	unchange	unchange	unchange	unchange	unchange	unchange	unchange	0.565852	0.00601157	0.589428	0.00446208
	ENSRNOG00000049410	Chrm3	24260	Chrm3	cholinergic receptor, muscarinic 3(Chrm3)	unchange	unchange	unchange	unchange	unchange	unchange	unchange	unchange	unchange	unchange	-0.465003	0.000547253	-0.603055	6.32964e-06
	ENSRNOG00000049768	Adcy9	302950	Adcy9	adenylate cyclase 9(Adcy9)	unchange	unchange	unchange	unchange	unchange	unchange	0.486598	0.00148505	0.666289	1.38291e-05	-0.542581	0.000427248	-0.439136	0.00422798
	ENSRNOG00000050172	Thpo	81811	Thpo	thrombopoietin(Thpo)	unchange	unchange	unchange	unchange	unchange	unchange	unchange	unchange	unchange	unchange	unchange	unchange	0.583674	0.00956088
	NA	NA	81633	Acta2	actin, alpha 2, smooth muscle, aorta(Acta2)	unchange	unchange	0.814098	0.00832011	unchange	unchange	unchange	unchange	-0.920391	0.00283478	-0.88757	0.00408519	unchange	unchange
	NA	NA	50663	Calm2	calmodulin 2(Calm2)	unchange	unchange	unchange	unchange	-1.34151	1.07175e-09	unchange	unchange	unchange	unchange	unchange	unchange	0.62167	0.00453122
	NA	NA	289094	Hmcn1	hemicentin 1(Hmcn1)	unchange	unchange	unchange	unchange	unchange	unchange	unchange	unchange	-0.892998	0.000252798	unchange	unchange	-0.59503	0.00134795
