# Supplementary material for: Association of cerebrovascular dysfunction with the development of Alzheimer’s disease-like pathology in OXYS rats
Source: BMC Genomics. 2018 Feb 9;19(Suppl 3):75. doi: 10.1186/s12864-018-4480-9 (PMC5836823; doi:10.1186/s12864-018-4480-9)
Supplement: Supplementary file 2 — The file contains a Venn diagram for significantly differentially expressed protein-coding genes associated with cerebrovascular function. (XLSX 217 kb) [file 12864_2018_4480_MOESM2_ESM.xlsx]

## Sheet: Venn for DAVID Wistar vs OXYS
Additional file 2. Contains Venn diagram for DAVID results for DE genes Wistar vs OXYS, DESeq.
Total DEGs in OXYS rats assosiated with blood vessel processes according to DAVID (upregulated genes indicated by red color)								Venn diagramm results
20 days	5 months	18 months						12 elements included exclusively in "20 days":
Abat	Angpt2	Abcb1b						ABAT	6 elements included exclusively in "5 months":
Adora1	Col1a1	Agt						ADORA1	ANGPT2	56 elements included exclusively in "18 months":
Agt	Col1a2	Ank1						ANXA5	COL1A1	ABCB1B
Anxa5	Ctgf	Bdkrb2						ANXA8	COL1A2	ANK1	2 common elements in "5 months" and "18 months":
Anxa8	Cxcl12	C1galt1						APLN	CTGF	C1GALT1	CXCL12	7 common elements in "20 days" and "18 months":
Apln	Dll4	Cartpt						EPHX2	DLL4	CARTPT	ITGA7	AGT
Bdkrb2	Itga7	Cav1						HPS1	LOX	CAV1		BDKRB2
Ephx2	Lox	Cd1d1						NPY		CD1D1		GAA
Gaa		Cd28						PROZ		CD28		NOS1
Hps1		Cd3e						SEPT5		CD3E		P2RX4
Nos1		Cd4						STXBP1		CD4		PCSK5
Npy		Cdh2						STXBP3		CDH2		PTGS1
P2rx4		Cdh5								CDH5
Pcsk5		Cdk6								CDK6
Proz		Col18a1								COL18A1
Ptgs1		Crip2								CRIP2
Sept5		Cxcl12								DCLRE1C
Stxbp1		Dclre1c								DICER1
Stxbp3		Dicer1								DOCK2
		Dock2								EDN3
		Edn3								ERCC1
		Ercc1								FECH
		Fech								FLI1
		Fli1								FLT1
		Flt1								GPI
		Gaa								HEPH
		Gpi								HEY2
		Heph								HTR2C
		Hey2								ITGA1
		Htr2c								ITGA4
		Itga1								ITGAV
		Itga4								JUNB
		Itga7								LAMA4
		Itgav								LIG4
		Junb								MEN1
		Lama4								NHEJ1
		Lig4								NPY1R
		Men1								NR2F2
		Nhej1								NTRK1
		Nos1								PLCG2
		Npy1r								PPAP2B
		Nr2f2								PPP3CB
		Ntrk1								PTGS2
		P2rx4								PTPN22
		Pcsk5								RECK
		Plcg2								ROGDI
		Ppap2b								SEMA5A
		Ppp3cb								SOX6
		Ptgs1								SPTA1
		Ptgs2								SRF
		Ptpn22								TEK
		Reck								TESC
		Rogdi								TPD52
		Sema5a								TWSG1
		Sox6								VEZF1
		Spta1								WARS2
		Srf								ZCCHC2
		Tek								ZMIZ1
		Tesc
		Tpd52
		Twsg1
		Vezf1
		Wars2
		Zcchc2
		Zmiz1

## Sheet: Venn for DAVID and KEGG_Age
Additional file 2. Contains Venn diagram for DAVID and KEGG results for DE genes in Wistar and OXYS with age, DESeq.
		15 elements included exclusively in "o1o5":											47 common elements in "o1o5" and "w1w5":
		PLA2G5	17 elements included exclusively in "w1w5":										ELN	84 common elements in "o5o18" and "w5w18":
		MMP2	SERPINE1	28 elements included exclusively in "o5o18":									SERPINF1	ITGA1
		TAC1	ALDH1A2	TEK	32 elements included exclusively in "w5w18":								NMUR1	PRKCB	12 common elements in "o1o5", "o5o18" and "w1w5":
		NPY	DLL4	WARS2	BCL3								GJA4	PTEN	COL3A1	14 common elements in "o5o18" and "w1w5":
		CYP11B2	VEGFC	MYH11	CACNA1C	33 common elements in "o1o5", "o5o18", "w1w5" and "w5w18":							SPHK1	SEMA5A	SEMA3C	COL1A2	10 common elements in "o5o18", "w1w5" and "w5w18":
		PLA2G4E	EPHA2	CALD1	CALM2	CASR							VASH2	CHRNA7	LAMA4	MRVI1	IGFBP5	9 common elements in "o1o5", "w1w5" and "w5w18":
		VASH1	MYLK	HTR2A	CD22	PLA2G3	3 common elements in "o1o5" and "w5w18":						CXCR4	PDE5A	COL1A1	BGN	ADCY1	COL4A2	11 common elements in "o1o5", "o5o18" and "w5w18":
		APLN	CFTR	ITGA4	CD38	COL5A1	PRKCD						BAK1	C1GALT1	KDR	CALCRL	SLIT2	TGFA	F2R
		CDC42	NTS	NPY1R	CD44	EDNRA	TNFRSF1A	5 common elements in "o1o5" and "o5o18":					OXTR	GNA13	HSPG2	ACTA2	BCL2	ANGPTL4	DRD5
		RAF1	NOTCH1	GCLM	CD74	MAPK11	PIK3CD	CITED1	8 common elements in "w1w5" and "w5w18":				ANGPT2	GUCY1A3	ACE2	CAV2	NTRK2	TACC3	IL11RA1
		TPM1	PRKX	LIG4	COL18A1	NOTCH4		PLXND1	APOLD1				CDH13	EGFR	EDN3	PLCB4	HIPK1	ZAP70	THBS1
		ZCCHC2	CD24	ANGPT1	CSF1R	NRAS		NAMPT	HMCN1				GATA2	NDST1	CDH5	MME	ADCY2	VEGFA	PLCG1
		NPY5R	MAPKAPK3	PTGS2	CSF3R	PDGFRA		MNAT1	GJA5				ANXA2	CDH2	CAV1	PRKCG	KIT	PXN	DLG1
		STAT1	ADRB2	FLI1	EFEMP2	HHIP		ITGAV	CTGF				CD9	SOX6	ARHGEF1	PPP3R1	NPR2	ADRA1A	MEF2C
		GUCY1A2	PLA2G2C	TWSG1	F3	CTNNB1			ITGA7				ITPR2	PDE4D	FLT1	RTN4	ANXA5	ADRA1D	PLCB1
			SPTA1	TGFBR3	G6PD	CALM1			ADCY4				DHCR7	EFNB2		SOD2			PRKCA
			ROGDI	AGT	HTR2C	GLI3			SSTR2				TNNT2	PDE1A		EFNA1			BRAF
			CD3E	TGFB2	ID1	PRKCE			PLEK				ANPEP	GJA1		ARHGAP24			TRAF6
				NFAT5	IL15	MECP2							TIE1	PRRX1
				DICER1	IL2RA	MAP2K1							ALOX5	WNT2
				CACNA1B	ITGAM	MAPK1							MYH7	CAMK2D
				ABCB1B	LILRB3	EDNRB							RHOC	ROBO1
				PPP3CB	NR2F2	WNK1							FKBP1B	FOXO1
				SMAD5	NRG1	ADCY9							COL4A3	ATP7A
				MEN1	P2RY12	EPAS1							NOS3	HIF1A
				MAP2K2	PLA2G6	PTPRJ							PRKCQ	NCL
				P2RX4	PLCG2	F12							LOX	PPP1R12B
				GPI	RAC2	NF1							SGPL1	RBPJ
				CRIP2	RT1-DA	HIPK2							NFATC2	PPP1CB
				RAMP1	RT1-DB1	IRF1							CACNA1G	GNAQ
					SERPING1	MIB1							PKNOX1	NPR3
					SHH	IGF1							AKT2	ARHGEF12
					SPN	NOS1							NSDHL	NRP1
					TACR1	ROCK2							BCL10	ITGA6
					THPO	BMPR2							ADCY6	NFATC3
						C3							PPAP2B	PRKACB
						ITPR1							MAPK14	ZFPM2
						ACVR1							ADRB1	PIK3R3
													CSF1	ADCY5
													CASP9	VEZF1
													GNA11	AMOT
													GAA	SMO
													FLT3	PPP1R12A
													IL6R	QK
													PRKG1	PROX1
													GUCY1B2	CRKL
													NTRK1	TACR3
														ZMIZ1
														ABAT
														CHRM3
														GUCY1B3
														PCSK5
														ZFAND5
														TGFBR1
														NCOA6
														KRAS
														AKT3
														SMTNL1
														TPD52
														HDAC7
														RAMP2
														JMJD6
														SEPT5
														SLC37A4
														RPL22
														IRF8
														SLC25A38
														RPS14
														RPS6
														GNAS
														BAD
														HPS1
														GPR183
														BLOC1S3
														CD37
														PPP1R14A
														HSPB1
														TESC
														JUNB
														ERCC1
														HCLS1
														MAPK12
														GPX1
														BAX
														IL3RA
