# Supplementary material for: Association of cerebrovascular dysfunction with the development of Alzheimer’s disease-like pathology in OXYS rats
Source: BMC Genomics. 2018 Feb 9;19(Suppl 3):75. doi: 10.1186/s12864-018-4480-9 (PMC5836823; doi:10.1186/s12864-018-4480-9)
Supplement: Supplementary file 3 — The file contains significant terms associated with blood vessel processes according to GeneMANIA. (XLSX 47 kb) [file 12864_2018_4480_MOESM3_ESM.xlsx]

## Sheet: GeneMANIA_20 days
Additional file 3. Contains significant terms (p<0.05) in OXYS rats associated with blood vessel processes according to GeneNANIA
Function	FDR	Genes in network	Genes in genome
regulation of blood pressure	4.856579108203089e-10	11	156
blood circulation	1.4887054022590614e-9	12	251
vasodilation	4.677025401209664e-7	7	63
regulation of blood vessel size	0.0000014389841671149766	8	130
regulation of tube size	0.0000014389841671149766	8	131
negative regulation of blood pressure	0.0000027657457850302615	6	49
vascular process in circulatory system	0.0000027657457850302615	8	148
sensory perception of pain	0.0003742183574335305	6	112
membrane docking	0.0004345959105418517	4	24
muscle contraction	0.0004345959105418517	7	198
G-protein coupled receptor binding	0.0005168627758103605	7	206
muscle system process	0.0014025304590208796	7	242
regulation of body fluid levels	0.0014448757235540877	7	246
regulation of vasodilation	0.0019675307267382034	4	38
positive regulation of secretion	0.002507397714791395	7	273
regulation of ERBB signaling pathway	0.0034369884419140333	4	45
syntaxin binding	0.0038603078071979555	4	47
blood coagulation	0.004447486483041189	5	110
long-chain fatty acid metabolic process	0.004568434662989707	4	51
hemostasis	0.004568434662989707	5	112
coagulation	0.004742280052954705	5	115
vesicle docking	0.005918061328467875	3	17
regulation of neuron death	0.006217050671222805	6	217
regulation of heart contraction	0.00674304718289383	5	127
arachidonic acid secretion	0.007398877331288827	3	19
positive regulation of ERBB signaling pathway	0.007492614509511608	3	20
unsaturated fatty acid metabolic process	0.007492614509511608	4	63
negative regulation of neuron apoptotic process	0.007492614509511608	5	134
SNARE binding	0.007492614509511608	4	62
fatty acid metabolic process	0.007509678869765909	6	235
hormone secretion	0.007810838730651115	6	238
regulation of metal ion transport	0.008317808099045348	6	242
ERBB signaling pathway	0.008526731430362892	4	68
hormone transport	0.008526731430362892	6	245
monoamine transport	0.008793977214940034	4	70
regulation of amine transport	0.008793977214940034	4	70
lymphocyte differentiation	0.008793977214940034	6	249
renal system process involved in regulation of systemic arterial blood pressure	0.008842909494778103	3	23
neuron death	0.008924560333439366	6	254
negative regulation of neuron death	0.008924560333439366	5	151
heart process	0.008924560333439366	5	151
heart contraction	0.008924560333439366	5	150
vasoconstriction	0.008940323360834957	4	73
amine transport	0.009221904739668886	4	74
positive regulation of calcium-mediated signaling	0.009458440759562951	3	25
regulation of vesicle-mediated transport	0.009458440759562951	6	263
second-messenger-mediated signaling	0.011524566953881352	5	163
positive regulation of ion transport	0.0123166564480357	5	166
positive regulation of vasodilation	0.01233836852962719	3	28
acid secretion	0.01233836852962719	4	82
blood vessel morphogenesis	0.01236394709243887	6	282
regulation of calcium ion transport	0.012388406787712608	5	169
smooth muscle contraction	0.01263488955087299	4	84
calcium ion transport	0.01263488955087299	6	286
side of membrane	0.012898106886511074	6	288
fatty acid biosynthetic process	0.01373380309030275	4	87
icosanoid secretion	0.016288096337575095	3	32
regulation of hormone secretion	0.018467504122293196	5	188
peptide secretion	0.01972951320125683	5	192
striated muscle contraction	0.01972951320125683	4	97
regulation of neuron apoptotic process	0.020756880115732894	5	195
regulation of calcium-mediated signaling	0.020756880115732894	3	36
icosanoid transport	0.020756880115732894	3	36
fatty acid derivative transport	0.020756880115732894	3	36
smooth muscle cell proliferation	0.022919341464260667	4	103
regulation of exocytosis	0.024328195601103653	4	105
regulation of catecholamine secretion	0.025264075097735428	3	39
peptide transport	0.025423706316669414	5	208
cognition	0.028647307696775204	5	214
regulation of epidermal growth factor receptor signaling pathway	0.029812550893730028	3	42
negative regulation of synaptic transmission	0.029812550893730028	3	42
long-chain fatty acid transport	0.02989494780562784	3	43
positive regulation of exocytosis	0.02989494780562784	3	43
catecholamine secretion	0.02989494780562784	3	43
amide transport	0.02989494780562784	5	219
neuron apoptotic process	0.02989494780562784	5	218
cytosolic calcium ion homeostasis	0.03050227146413603	5	222
positive regulation of blood pressure	0.031212682320531735	3	44
external side of plasma membrane	0.035092363142332404	5	230
respiratory gaseous exchange	0.039504318093741206	3	48
transition metal ion binding	0.04094353088061828	5	239
monocarboxylic acid biosynthetic process	0.04343152410481821	4	129
membrane raft	0.04570343638864181	5	246
secretory granule	0.04689085601745543	5	248
negative regulation of synaptic transmission, glutamatergic	0.048545031459209666	2	10
type 1 angiotensin receptor binding	0.048545031459209666	2	10
negative regulation of vasoconstriction	0.048545031459209666	2	10
regulation of synaptic plasticity	0.049570718123888496	4	136
catecholamine transport	0.04990486719691519	3	54
terminal bouton	0.04990486719691519	3	54

## Sheet: GeneMANIA_5 months
Additional file 3. Contains significant terms (p<0.05) in OXYS rats associated with blood vessel processes according to GeneNANIA
Function	FDR	Genes in network	Genes in genome
muscle contraction	0.00001082150528661778	9	198
muscle system process	0.00003168238135436857	9	242
respiratory tube development	0.00009450994937116142	8	199
regulation of blood pressure	0.00028590754378382874	7	156
blood circulation	0.00028590754378382874	8	251
striated muscle contraction	0.00028590754378382874	6	97
blood vessel morphogenesis	0.0005981257991969533	8	282
lung development	0.0007159183913272963	7	197
respiratory system development	0.001425461034395911	7	222
negative regulation of epithelial cell migration	0.0029475850899155225	4	37
extracellular matrix	0.0035282439651968768	7	262
female pregnancy	0.003661618368409204	6	169
T cell differentiation	0.0044534959074681085	6	178
growth factor binding	0.0044534959074681085	5	100
inflammatory response to antigenic stimulus	0.00618054206982775	4	49
regulation of endothelial cell differentiation	0.006235275214810285	3	15
multi-multicellular organism process	0.009800173967386602	6	213
negative regulation of blood vessel endothelial cell migration	0.009892847531145242	3	18
regulation of heart contraction	0.010590360437733287	5	127
regulation of blood vessel size	0.010634933071258044	5	130
regulation of tube size	0.010634933071258044	5	131
regulation of striated muscle contraction	0.010634933071258044	4	61
vasodilation	0.011073686277700289	4	63
response to corticosteroid	0.011291219799256744	6	232
ameboidal cell migration	0.011658867113032925	6	235
transition metal ion binding	0.012335086654644925	6	239
lymphocyte differentiation	0.01497410852347262	6	249
vascular process in circulatory system	0.015082075327109938	5	148
heart process	0.015505438615272309	5	151
heart contraction	0.015505438615272309	5	150
proteinaceous extracellular matrix	0.016500278460413135	5	156
epithelial cell migration	0.016500278460413135	5	155
collagen	0.016500278460413135	3	26
extracellular matrix organization	0.016500278460413135	5	157
extracellular structure organization	0.01652492688223727	5	158
cGMP biosynthetic process	0.01748026090282781	3	27
urogenital system development	0.018518188627183227	6	274
positive regulation of epithelial to mesenchymal transition	0.018518188627183227	3	28
positive regulation of ion transport	0.018789791457302425	5	166
branching morphogenesis of an epithelial tube	0.018926463914083307	5	168
multicellular organismal signaling	0.018926463914083307	4	83
negative regulation of endothelial cell migration	0.02069866922403029	3	30
wound healing	0.020844180793823937	6	287
epithelial tube morphogenesis	0.02200140929843516	6	291
collagen biosynthetic process	0.023526780847996184	3	32
negative regulation of cell-substrate adhesion	0.024739091714707537	3	33
excitatory extracellular ligand-gated ion channel activity	0.024739091714707537	3	33
trabecula morphogenesis	0.025984639845116383	3	34
copper ion binding	0.025984639845116383	3	34
regulation of epithelial cell differentiation	0.026905783122607673	4	96
collagen fibril organization	0.02726306437720293	3	35
regulation of T cell activation	0.027472028207607323	5	191
response to carbohydrate	0.030456576899900972	5	196
morphogenesis of a branching epithelium	0.03136029978523015	5	198
positive regulation of cell activation	0.03153077885513697	5	199
skin morphogenesis	0.035149581811588296	3	41
response to amino acid	0.035149581811588296	4	110
mononuclear cell proliferation	0.035149581811588296	5	210
cGMP metabolic process	0.035149581811588296	3	41
lymphocyte proliferation	0.035149581811588296	5	209
patterning of blood vessels	0.035149581811588296	3	41
regulation of blood vessel endothelial cell migration	0.035149581811588296	3	41
positive regulation of cell development	0.035149581811588296	5	208
morphogenesis of a branching structure	0.035149581811588296	5	211
cell-substrate adhesion	0.035149581811588296	5	205
kidney development	0.03563861975423651	5	213
regulation of epithelial cell migration	0.03563861975423651	4	111
endothelial cell migration	0.03728782681571815	4	113
leukocyte proliferation	0.03858037227970099	5	218
regulation of muscle contraction	0.038764702848088306	4	115
regulation of epithelial to mesenchymal transition	0.03906826584623059	3	44
cytosolic calcium ion homeostasis	0.04025486594289812	5	222
sarcolemma	0.04241588724447292	4	119
positive regulation of cell morphogenesis involved in differentiation	0.04544105764544166	3	47
positive regulation of T cell activation	0.04544105764544166	4	122
collagen metabolic process	0.047163546154163606	3	48
renal system development	0.047163546154163606	5	233
extracellular ligand-gated ion channel activity	0.04908236494362127	3	49

## Sheet: GeneMANIA_18 months
		Additional file 3. Contains significant terms (p<0.05) in OXYS rats associated with blood vessel processes according to GeneNANIA
W18O18
Function	FDR	Function	FDR	Genes in network	Genes in genome
blood vessel morphogenesis	8.40407e-17	blood vessel morphogenesis	2.2269526921786118e-17	23	282
lymphocyte differentiation	3.44745e-10	muscle system process	1.0722284049292281e-13	19	242
muscle contraction	3.44745e-10	muscle contraction	9.490699600038338e-13	17	198
muscle system process	3.44745e-10	vascular process in circulatory system	4.0689183787044155e-12	15	148
regulation of blood vessel size	6.00839e-10	regulation of blood vessel size	1.2444654709831308e-11	14	130
regulation of tube size	6.00839e-10	regulation of tube size	1.2444654709831308e-11	14	131
vascular process in circulatory system	2.24216e-09	blood circulation	2.1640422475538606e-11	17	251
blood circulation	3.61678e-09	calcium ion transport	1.6239371598214525e-10	17	286
external side of plasma membrane	1.83409e-08	smooth muscle contraction	8.726367632088545e-10	11	84
side of membrane	1.8518e-08	regulation of muscle contraction	1.0296178613442444e-9	12	115
regulation of vasoconstriction	8.95467e-08	regulation of muscle system process	1.1652600902483698e-9	13	151
smooth muscle contraction	8.95467e-08	regulation of blood pressure	1.6267276103849222e-9	13	156
homeostasis of number of cells	1.11476e-07	lymphocyte differentiation	2.7654542768943147e-9	15	249
calcium ion transport	1.79522e-07	vasoconstriction	4.335551743835019e-9	10	73
T cell differentiation	1.92125e-07	cytosolic calcium ion homeostasis	7.496589234451914e-9	14	222
membrane raft	3.83504e-07	external side of plasma membrane	1.133529068268047e-8	14	230
vasoconstriction	6.54276e-07	sensory perception of pain	1.163655430751501e-8	11	112
regulation of blood pressure	7.70815e-07	heart process	1.4451486204409405e-8	12	151
sensory perception of pain	7.70815e-07	side of membrane	1.4451486204409405e-8	15	288
regulation of muscle contraction	9.28109e-07	cellular calcium ion homeostasis	1.4451486204409405e-8	15	288
response to glucocorticoid	1.18947e-06	regulation of heart contraction	3.754466571981029e-8	11	127
cytosolic calcium ion homeostasis	1.37545e-06	positive regulation of cell migration	1.4359263132943625e-7	14	285
cellular calcium ion homeostasis	1.60904e-06	regulation of hormone secretion	1.5313896246989957e-7	12	188
myeloid cell differentiation	1.92389e-06	positive regulation of cell motility	1.654739981309147e-7	14	290
response to corticosteroid	1.92389e-06	heart contraction	1.92043105160865e-7	11	150
positive regulation of vasoconstriction	2.37354e-06	regulation of vasoconstriction	2.180674890487241e-7	8	55
T cell selection	3.37048e-06	membrane raft	2.180674890487241e-7	13	246
response to estrogen	3.4512e-06	positive regulation of cellular component movement	2.180674890487241e-7	14	298
positive regulation of angiogenesis	5.26562e-06	response to estrogen	2.3263264444037187e-7	13	248
regulation of muscle system process	6.90516e-06	positive regulation of cytosolic calcium ion concentration	2.400749675635091e-7	12	200
vasculogenesis	1.06592e-05	homeostasis of number of cells	4.892344853445317e-7	11	167
positive regulation of cell migration	1.27421e-05	positive regulation of response to external stimulus	5.050747572383887e-7	11	168
T cell differentiation in thymus	1.33612e-05	response to glucocorticoid	5.86603184007129e-7	12	218
thymic T cell selection	1.39392e-05	negative regulation of hormone secretion	8.040048838406309e-7	8	66
positive regulation of cell motility	1.39392e-05	T cell differentiation	8.296959610527315e-7	11	178
positive regulation of response to external stimulus	1.45843e-05	response to ketone	8.296959610527315e-7	11	178
regulation of calcium ion transport	1.49397e-05	response to corticosteroid	0.000001046292007426513	12	232
positive regulation of cellular component movement	1.69509e-05	positive regulation of angiogenesis	0.000001046292007426513	9	101
response to ketone	2.22038e-05	aging	0.0000011196960502444157	13	289
regulation of heart contraction	2.3271e-05	hormone secretion	0.000001312490929657927	12	238
regulation of vasculature development	2.38146e-05	vasculogenesis	0.0000013556710526673127	8	72
regulation of metal ion transport	2.38146e-05	hormone transport	0.000001734098591229978	12	245
regulation of hormone secretion	3.22394e-05	regulation of smooth muscle contraction	0.0000018808221369116481	7	48
endothelial cell proliferation	3.88047e-05	learning or memory	0.0000024391627477096035	11	201
positive regulation of organelle organization	4.644e-05	regulation of synaptic transmission	0.0000030221755332029357	12	259
positive regulation of cytosolic calcium ion concentration	5.04902e-05	positive regulation of organelle organization	0.0000033632417494082114	12	262
muscle cell proliferation	5.04902e-05	response to estradiol	0.00000351042322193596	10	161
erythrocyte differentiation	5.04902e-05	second-messenger-mediated signaling	0.000003870913270976439	10	163
learning or memory	5.04902e-05	multi-multicellular organism process	0.000004009072522938659	11	213
regulation of smooth muscle cell proliferation	6.55989e-05	cognition	0.000004124810500853553	11	214
lymphocyte proliferation	6.58779e-05	positive regulation of vasoconstriction	0.000004421347235927994	6	32
heart contraction	6.58779e-05	regulation of calcium ion transport	0.000005055426165354937	10	169
heart process	6.60636e-05	T cell selection	0.000006147542872686437	6	34
mononuclear cell proliferation	6.60636e-05	anatomical structure homeostasis	0.000006147542872686437	11	224
smooth muscle cell proliferation	7.18552e-05	phasic smooth muscle contraction	0.000006247494846698878	5	17
multi-multicellular organism process	7.18552e-05	receptor complex	0.000006479528296992053	11	226
vasodilation	7.22292e-05	regulation of vasculature development	0.000008878472210953228	10	181
cognition	7.22292e-05	myeloid cell differentiation	0.000009591977715305928	12	294
positive regulation of inflammatory response	7.80996e-05	regulation of metal ion transport	0.000012425501535205716	11	242
leukocyte proliferation	8.16328e-05	regulation of smooth muscle cell proliferation	0.000012842090755249471	8	100
aging	8.50828e-05	muscle cell proliferation	0.000014870492150711297	9	144
response to estradiol	9.41278e-05	smooth muscle cell proliferation	0.00001568497252158578	8	103
anatomical structure homeostasis	9.62653e-05	myeloid leukocyte migration	0.000016653994632073214	8	104
ERK1 and ERK2 cascade	9.62653e-05	patterning of blood vessels	0.000016859257272713725	6	41
regulation of epithelial cell migration	0.000103325	inositol phosphate-mediated signaling	0.000017110843521103556	5	21
regulation of angiogenesis	0.00010668	thymic T cell selection	0.00002172179808290386	5	22
positive regulation of epithelial cell migration	0.000117982	response to mechanical stimulus	0.000025264216196250536	10	206
positive regulation of lymphocyte activation	0.000122508	G-protein coupled receptor binding	0.000025264216196250536	10	206
female pregnancy	0.000122508	T cell differentiation in thymus	0.000028307067856426738	7	75
ameboidal cell migration	0.000131755	negative regulation of secretion	0.00003525273082036243	9	162
hormone secretion	0.000144483	membrane raft organization	0.00003525273082036243	4	10
B cell activation	0.000146577	striated muscle cell differentiation	0.00003853227608579293	10	218
hormone transport	0.000172045	receptor metabolic process	0.00003853227608579293	8	118
patterning of blood vessels	0.000172045	regulation of angiogenesis	0.00003853227608579293	9	165
erythrocyte homeostasis	0.000172045	cell chemotaxis	0.00003853227608579293	9	165
positive regulation of T cell activation	0.000172045	positive regulation of smooth muscle contraction	0.00003853227608579293	5	25
regulation of endothelial cell migration	0.000206097	muscle cell differentiation	0.00004434499045849198	11	282
hematopoietic progenitor cell differentiation	0.000206097	branching morphogenesis of an epithelial tube	0.00004434499045849198	9	168
regulation of endothelial cell proliferation	0.000206097	female pregnancy	0.00004548026253457313	9	169
positive regulation of leukocyte activation	0.000246707	leukocyte chemotaxis	0.00004851313779189659	8	123
regulation of synaptic transmission	0.000253277	heart trabecula formation	0.0000711190228639354	4	12
peptidyl-tyrosine phosphorylation	0.000253277	coreceptor activity	0.0000711190228639354	4	12
regulation of T cell activation	0.000257418	receptor-mediated endocytosis	0.00007600861176988445	8	131
peptidyl-tyrosine modification	0.000263542	muscle adaptation	0.00007735562559255734	6	55
positive regulation of endothelial cell migration	0.00027697	neutrophil chemotaxis	0.00007735562559255734	6	55
regulation of inflammatory response	0.000325629	neutrophil migration	0.00008528681984884705	6	56
regulation of lymphocyte activation	0.000326701	endothelial cell proliferation	0.00008577997953830888	7	91
positive regulation of cell activation	0.000328355	calcium-mediated signaling	0.00010594579405538247	7	94
regulation of smooth muscle contraction	0.000328355	regulation of oxidoreductase activity	0.00011299283040868197	6	59
T cell proliferation	0.000342441	erythrocyte differentiation	0.00011964992185897503	7	96
embryonic placenta development	0.00038689	receptor internalization	0.0001222950387708717	6	60
nitric oxide biosynthetic process	0.000390578	integrin complex	0.000127205850226529	4	14
response to mechanical stimulus	0.000400761	leukocyte migration	0.0001296161464200418	9	195
myeloid cell homeostasis	0.000400761	positive regulation of hormone secretion	0.0001305003881287998	7	98
lymphocyte mediated immunity	0.000411031	positive regulation of muscle contraction	0.0001305003881287998	5	33
placenta development	0.000426003	memory	0.00013840280818294673	7	99
regulation of ERK1 and ERK2 cascade	0.000483364	morphogenesis of a branching epithelium	0.00014123618860260108	9	198
stem cell differentiation	0.00050853	peptidyl-tyrosine phosphorylation	0.00014569261186271986	10	259
acute inflammatory response	0.000519436	vasodilation	0.00015073273155911875	6	63
nitric oxide metabolic process	0.000524381	peptidyl-tyrosine modification	0.0001531411669392158	10	261
cell-cell adhesion	0.000524381	positive regulation of smooth muscle cell proliferation	0.00016078545063517296	6	64
epithelial cell proliferation	0.000531845	positive regulation of inflammatory response	0.00016078545063517296	6	64
alpha-beta T cell proliferation	0.000583194	muscle cell cellular homeostasis	0.00020500394290881826	4	16
cellular response to organic cyclic compound	0.000583194	lymphocyte proliferation	0.00020685768026830972	9	209
positive regulation of endothelial cell proliferation	0.000601557	mononuclear cell proliferation	0.0002131844470603402	9	210
epithelial cell migration	0.000601557	positive regulation of secretion	0.00021724411118025574	10	273
growth factor binding	0.000610119	morphogenesis of a branching structure	0.00021762496950169168	9	211
regulation of lymphocyte proliferation	0.000616161	granulocyte chemotaxis	0.00021814683043556461	6	68
positive regulation of lymphocyte proliferation	0.000625462	regulation of heart rate	0.0002522211779367945	6	70
adaptive immune response based on somatic recombination of immune receptors built from immunoglobulin superfamily domains	0.000625462	positive regulation of epithelial cell migration	0.0002522211779367945	6	70
regulation of mononuclear cell proliferation	0.000625462	nitric-oxide synthase binding	0.0002522211779367945	4	17
positive regulation of mononuclear cell proliferation	0.000654223	regulation of epithelial cell migration	0.00025775582870414803	7	111
response to UV	0.000686342	cyclic purine nucleotide metabolic process	0.00026901989282013234	7	112
maternal process involved in female pregnancy	0.000723953	leukocyte proliferation	0.00026901989282013234	9	218
regulation of leukocyte proliferation	0.000742958	ERK1 and ERK2 cascade	0.0002757334517390461	8	162
second-messenger-mediated signaling	0.000767123	cyclic nucleotide biosynthetic process	0.00028069707795084364	7	113
positive regulation of ERK1 and ERK2 cascade	0.000776664	basal part of cell	0.00028513553477561615	5	40
positive regulation of leukocyte proliferation	0.000776664	granulocyte migration	0.00030434252776500356	6	73
positive regulation of ion transport	0.000843434	stem cell differentiation	0.0003133505896818563	10	288
branching morphogenesis of an epithelial tube	0.00090509	sprouting angiogenesis	0.0003153704162057134	5	41
positive regulation of smooth muscle cell proliferation	0.00101744	cell-cell adhesion	0.00032790926145250573	10	290
regulation of epithelial cell proliferation	0.00101744	positive regulation of lymphocyte activation	0.00035691760868683574	8	169
endothelial cell migration	0.00107908	positive regulation of heart rate	0.0003614174065315739	4	19
response to nutrient	0.00112877	erythrocyte homeostasis	0.0003674792000302229	6	76
negative regulation of hormone secretion	0.00115289	cellular response to organic cyclic compound	0.00036991900789291854	10	295
maintenance of location	0.00120621	cardiac muscle hypertrophy	0.00037975068623622045	5	43
positive regulation of interleukin-2 biosynthetic process	0.00120621	striated muscle hypertrophy	0.00037975068623622045	5	43
membrane raft organization	0.00120621	plasma membrane organization	0.00038083453339844567	7	120
adaptive immune response	0.0013729	response to lipopolysaccharide	0.00039236732762179056	10	298
monoamine transport	0.00146001	regulation of muscle adaptation	0.0004124619110722555	5	44
regulation of amine transport	0.00146001	B cell activation	0.0004124619110722555	8	174
positive regulation of T cell proliferation	0.00146001	positive regulation of T cell activation	0.0004124619110722555	7	122
immunoglobulin mediated immune response	0.00166462	regulation of endothelial cell migration	0.0004208954922707438	6	79
leukocyte mediated immunity	0.00175217	ameboidal cell migration	0.0004208954922707438	9	235
response to corticosterone	0.00178465	hematopoietic progenitor cell differentiation	0.0004208954922707438	6	79
negative regulation of osteoblast differentiation	0.00178465	regulation of endothelial cell proliferation	0.0004208954922707438	6	79
amine transport	0.00183548	muscle hypertrophy	0.00044329262566856147	5	45
B cell mediated immunity	0.00183548	endomembrane system organization	0.00048310853953427197	9	240
megakaryocyte differentiation	0.00194441	prostanoid biosynthetic process	0.00048310853953427197	4	21
myeloid cell development	0.00194441	prostaglandin biosynthetic process	0.00048310853953427197	4	21
negative thymic T cell selection	0.00198179	positive regulation of endothelial cell migration	0.00048310853953427197	5	46
heart trabecula formation	0.00198179	heart trabecula morphogenesis	0.0005799798503818764	4	22
positive regulation of secretion	0.00208675	trabecula formation	0.0005799798503818764	4	22
morphogenesis of a branching epithelium	0.0022048	protein localization to plasma membrane	0.0006063364517432843	6	85
regulation of cell adhesion	0.00234569	muscle cell development	0.0006063364517432843	7	131
negative T cell selection	0.00248146	positive regulation of leukocyte activation	0.0006846625820830259	8	189
positive thymic T cell selection	0.00248146	nitric oxide biosynthetic process	0.0007024457062129539	5	50
positive regulation of epithelial cell proliferation	0.00248511	regulation of T cell activation	0.0007299271128503465	8	191
regulation of synaptic transmission, glutamatergic	0.00251085	peptide secretion	0.0007534631695259008	8	192
regulation of catecholamine secretion	0.00251085	regulation of nitric-oxide synthase activity	0.0007970465098487059	4	24
response to ionizing radiation	0.00254002	positive regulation of chemotaxis	0.0008070411939879646	6	90
positive regulation of synaptic transmission	0.00259272	embryonic placenta development	0.0008070411939879646	6	90
G-protein coupled receptor binding	0.00267961	T cell proliferation	0.0008458734697017211	7	139
basal part of cell	0.00270907	myeloid cell homeostasis	0.0008493671998001344	6	91
response to light stimulus	0.00281472	regulation of endocytosis	0.0008753404396034933	7	140
organic hydroxy compound transport	0.00287939	alpha-beta T cell proliferation	0.000897375296552308	4	25
regulation of endocytosis	0.00287939	regulation of vesicle-mediated transport	0.000897375296552308	9	263
sprouting angiogenesis	0.00291699	regulation of inflammatory response	0.000897375296552308	8	198
morphogenesis of a branching structure	0.00300841	positive regulation of cell activation	0.0009185844294529341	8	199
positive regulation of alpha-beta T cell activation	0.00317401	regulation of cyclic nucleotide biosynthetic process	0.0009273815531280141	6	93
B cell differentiation	0.00327521	nitric oxide metabolic process	0.000942312617905748	5	54
G-protein coupled peptide receptor activity	0.00340376	lymphocyte mediated immunity	0.001007961640747218	7	144
catecholamine secretion	0.00340376	regulation of cardiac muscle hypertrophy	0.0010116579203969826	4	26
response to mineralocorticoid	0.00340376	response to nicotine	0.0010116579203969826	5	55
regulation of interleukin-2 biosynthetic process	0.00347563	positive regulation of heart contraction	0.0010116579203969826	4	26
positive regulation of alpha-beta T cell proliferation	0.00347563	cyclic nucleotide metabolic process	0.001017125129898145	7	145
striated muscle cell differentiation	0.00353056	regulation of lymphocyte activation	0.001017125129898145	9	269
regulation of lymphocyte mediated immunity	0.00391141	placenta development	0.001017125129898145	7	145
response to organophosphorus	0.00394811	regulation of purine nucleotide biosynthetic process	0.0010453492128302524	6	96
peptide receptor activity	0.00407728	acute inflammatory response	0.0010453492128302524	6	96
muscle cell cellular homeostasis	0.00414055	regulation of ion homeostasis	0.0010453492128302524	7	146
positive regulation of fibroblast proliferation	0.00425222	positive regulation of endothelial cell proliferation	0.0010569978351261944	5	56
receptor complex	0.00428923	regulation of MAP kinase activity	0.0010871275951364946	8	206
regulation of lipid metabolic process	0.00463115	regulation of nucleotide biosynthetic process	0.0010878935135550634	6	97
regulation of adaptive immune response based on somatic recombination of immune receptors built from immunoglobulin superfamily domains	0.00463115	prostanoid metabolic process	0.0010978452824961012	4	27
alpha-beta T cell activation	0.00476254	prostaglandin metabolic process	0.0010978452824961012	4	27
interleukin-2 biosynthetic process	0.00476254	regulation of muscle hypertrophy	0.0010978452824961012	4	27
nitric-oxide synthase binding	0.00476254	regulation of ERK1 and ERK2 cascade	0.0010978452824961012	7	148
phasic smooth muscle contraction	0.00476254	regulation of neurological system process	0.0011089367867850798	5	57
porphyrin-containing compound biosynthetic process	0.00476254	peptide transport	0.0011211223867353779	8	208
B cell activation involved in immune response	0.00516995	regulation of cell adhesion	0.001219277079762519	9	278
regulation of acute inflammatory response	0.00516995	growth factor binding	0.0012396306888297788	6	100
positive regulation of hormone secretion	0.00541065	maternal process involved in female pregnancy	0.001286740711108492	5	59
negative regulation of secretion	0.0055499	positive regulation of lymphocyte proliferation	0.0012983714927048572	6	101
tetrapyrrole biosynthetic process	0.0055499	positive regulation of mononuclear cell proliferation	0.001366562223978234	6	102
memory	0.00558894	epithelial cell migration	0.0014205486796290674	7	155
protein phosphatase binding	0.00583326	response to UV	0.0014298172032483466	6	103
regulation of phagocytosis	0.00583611	regulation of lymphocyte proliferation	0.00146550019113005	7	156
regulation of cation channel activity	0.00583611	regulation of ion transmembrane transporter activity	0.0014952822108919657	6	104
cell chemotaxis	0.00598552	adaptive immune response based on somatic recombination of immune receptors built from immunoglobulin superfamily domains	0.0015036790328579633	7	157
regulation of adaptive immune response	0.00598968	regulation of mononuclear cell proliferation	0.0015036790328579633	7	157
positive regulation of synaptic transmission, glutamatergic	0.00632554	positive regulation of interleukin-2 biosynthetic process	0.0015212002674761	3	10
regulation of ion transmembrane transporter activity	0.00678229	amide transport	0.0015212002674761	8	219
myeloid leukocyte migration	0.00678229	purine ribonucleotide biosynthetic process	0.0015427777464010399	7	158
catecholamine transport	0.00707561	single-organism cellular localization	0.0015470419922955954	8	220
positive regulation of defense response	0.00707561	single-organism localization	0.0015470419922955954	8	220
response to purine-containing compound	0.00727088	positive regulation of ERK1 and ERK2 cascade	0.0015918098227034804	6	106
G-protein coupled receptor activity	0.00783702	positive regulation of leukocyte proliferation	0.0015918098227034804	6	106
regulation of transmembrane transporter activity	0.00824527	epithelial cell proliferation	0.001595703287424068	9	291
regulation of alpha-beta T cell proliferation	0.00824527	basal plasma membrane	0.0017232810873292542	4	31
negative regulation of heart contraction	0.00824527	positive regulation of behavior	0.0017424913211712258	6	108
regulation of ion transmembrane transport	0.0083086	regulation of leukocyte proliferation	0.0017424913211712258	7	162
blood coagulation	0.00842359	protein localization to membrane	0.001795525413175021	7	163
regulation of neurological system process	0.00842359	ribonucleotide biosynthetic process	0.001795525413175021	7	163
regulation of T cell proliferation	0.00875035	regulation of transmembrane transporter activity	0.00180320698055555	6	109
regulation of alpha-beta T cell activation	0.00889808	cell adhesion molecule binding	0.001840909143520781	5	65
cyclic purine nucleotide metabolic process	0.00899882	purine nucleotide biosynthetic process	0.001840909143520781	7	164
hemostasis	0.00899882	regulation of cyclic nucleotide metabolic process	0.001872197091502255	6	110
positive T cell selection	0.0090255	regulation of systemic arterial blood pressure by hormone	0.0018774517796420454	4	32
heart trabecula morphogenesis	0.0090255	ribose phosphate biosynthetic process	0.001953132906265006	7	166
negative regulation of locomotion	0.0090255	positive regulation of ion transport	0.001953132906265006	7	166
trabecula formation	0.0090255	endothelial cell migration	0.0021408607584448426	6	113
regulation of vesicle-mediated transport	0.00905606	purine-containing compound biosynthetic process	0.00225577455258397	7	170
regulation of peptidyl-tyrosine phosphorylation	0.00905965	trabecula morphogenesis	0.0023142144500440808	4	34
cyclic nucleotide biosynthetic process	0.00905965	fatty acid derivative biosynthetic process	0.0023142144500440808	4	34
neuron-neuron synaptic transmission	0.00905965	icosanoid biosynthetic process	0.0023142144500440808	4	34
coagulation	0.00973052	regulation of monooxygenase activity	0.0023142144500440808	4	34
regulation of leukocyte mediated immunity	0.00973052	negative thymic T cell selection	0.002451174518377756	3	12
regulation of transmembrane transport	0.0103702	monoamine transport	0.0024664618880804214	5	70
synaptic transmission, glutamatergic	0.0107244	regulation of amine transport	0.0024664618880804214	5	70
positive regulation of immune response	0.0107244	positive regulation of T cell proliferation	0.0024664618880804214	5	70
cellular response to glucocorticoid stimulus	0.0107244	regulation of protein binding	0.0024904530571455037	6	117
regulation of transporter activity	0.0107424	response to corticosterone	0.0025215019442118816	4	35
stem cell development	0.0107475	negative regulation of osteoblast differentiation	0.0025215019442118816	4	35
sarcolemma	0.0109657	regulation of chemotaxis	0.0025557966338202996	6	118
erythrocyte development	0.0109657	regulation of transporter activity	0.0025557966338202996	6	118
response to ATP	0.0109657	positive regulation of cytoskeleton organization	0.0025557966338202996	6	118
regulation of nitric-oxide synthase activity	0.0109657	regulation of epithelial cell proliferation	0.0026366330814030455	8	242
peptide secretion	0.0114091	sarcolemma	0.0026573093078250416	6	119
heart morphogenesis	0.0114091	megakaryocyte differentiation	0.002693579733960324	4	36
cellular response to corticosteroid stimulus	0.0116674	unsaturated fatty acid biosynthetic process	0.002693579733960324	4	36
positive regulation of acute inflammatory response	0.0120548	maintenance of location	0.002693579733960324	7	177
porphyrin-containing compound metabolic process	0.0120548	regulation of ion transmembrane transport	0.002693579733960324	7	177
positive regulation of smooth muscle contraction	0.0120548	immunoglobulin mediated immune response	0.002693579733960324	5	72
positive regulation of calcium-mediated signaling	0.0120548	myeloid cell development	0.002693579733960324	4	36
cell adhesion molecule binding	0.0120808	caveola	0.0028327233172271986	5	73
leukocyte migration	0.0120808	response to nutrient	0.002850557163039851	8	246
leukocyte chemotaxis	0.0122365	negative T cell selection	0.0028960060395083367	3	13
muscle cell differentiation	0.0124381	positive thymic T cell selection	0.0028960060395083367	3	13
gliogenesis	0.0125807	amine transport	0.0029632604889261085	5	74
regulation of the force of heart contraction	0.0132493	B cell mediated immunity	0.0029632604889261085	5	74
protein kinase B signaling	0.0145057	adaptive immune response	0.0029677198088404024	7	181
negative regulation of endothelial cell proliferation	0.0147399	striated muscle cell development	0.0030177616060614175	6	123
epithelial tube morphogenesis	0.0147806	regulation of peptidyl-tyrosine phosphorylation	0.0030487343836987676	7	182
cellular response to abiotic stimulus	0.0153005	protein transporter activity	0.0032129236648558526	4	38
regulation of MAP kinase activity	0.0156454	peptide hormone secretion	0.003242149903501364	7	184
receptor-mediated endocytosis	0.0158368	regulation of cAMP biosynthetic process	0.0032899172045550602	5	76
positive regulation of vasodilation	0.016129	negative regulation of cell cycle	0.003328942038838513	7	185
positive regulation of protein kinase B signaling	0.0162022	regulation of synaptic transmission, glutamatergic	0.0034811906899642406	4	39
peptide transport	0.0162217	regulation of calcium ion transmembrane transporter activity	0.0034811906899642406	4	39
response to lipopolysaccharide	0.0166197	regulation of catecholamine secretion	0.0034811906899642406	4	39
regulation of fibroblast proliferation	0.0176842	vascular smooth muscle cell differentiation	0.0034830185403045308	3	14
cell aging	0.0176842	regulation of transmembrane transport	0.003494158209917869	7	187
caveola	0.0176842	protein kinase B signaling	0.003611651191605687	6	128
skeletal muscle organ development	0.0182639	endocrine process	0.00361284100063252	5	78
maternal placenta development	0.0191772	stem cell development	0.0036802392056159146	7	189
placenta blood vessel development	0.0191772	leukocyte mediated immunity	0.0036802392056159146	7	189
phosphatase binding	0.0192488	regulation of cellular response to growth factor stimulus	0.004035264427767787	6	131
cellular response to mechanical stimulus	0.0192488	heart morphogenesis	0.004035264427767787	7	192
regulation of neuron death	0.0196018	regulation of systemic arterial blood pressure mediated by a chemical signal	0.004106250156533289	4	41
fibroblast proliferation	0.0201011	regulation of interleukin-2 biosynthetic process	0.004172429320859761	3	15
amide transport	0.0204354	positive regulation of alpha-beta T cell proliferation	0.004172429320859761	3	15
regulation of phosphatidylinositol 3-kinase activity	0.020609	positive regulation of synaptic transmission	0.004201414696954574	5	81
basal plasma membrane	0.020609	positive regulation of endocytosis	0.004435858506511608	5	82
tissue remodeling	0.0221786	positive regulation of alpha-beta T cell activation	0.004435858506511608	4	42
cellular response to dexamethasone stimulus	0.0223366	regulation of binding	0.004476306982089115	7	196
tetrapyrrole metabolic process	0.0223366	positive regulation of epithelial cell proliferation	0.004626928365557219	6	135
positive regulation of amine transport	0.0223366	response to ionizing radiation	0.004764281798977144	6	136
positive regulation of homeostatic process	0.0226323	skeletal muscle organ development	0.004764281798977144	6	136
cyclic nucleotide metabolic process	0.0232102	catecholamine secretion	0.004764281798977144	4	43
regulation of ion homeostasis	0.0238696	response to mineralocorticoid	0.004764281798977144	4	43
positive regulation of muscle contraction	0.0241387	nucleotide biosynthetic process	0.004800112806238196	7	199
osteoblast differentiation	0.0250445	respiratory tube development	0.004800112806238196	7	199
leukocyte activation involved in immune response	0.0250445	negative regulation of endothelial cell apoptotic process	0.0048926101894600236	3	16
cell activation involved in immune response	0.0250445	cAMP biosynthetic process	0.00533569227394338	5	86
hair follicle development	0.0250806	B cell differentiation	0.00533569227394338	5	86
molting cycle process	0.0250806	organic hydroxy compound transport	0.00543987553692808	6	140
positive regulation of endocytosis	0.0250806	regulation of developmental growth	0.00543987553692808	6	140
hair cycle process	0.0250806	nucleoside phosphate biosynthetic process	0.005490256146206802	7	204
acid secretion	0.0250806	cardiac muscle cell development	0.005524707997602689	4	45
negative regulation of protein phosphorylation	0.0253478	G-protein coupled peptide receptor activity	0.0055384575719312455	5	87
trabecula morphogenesis	0.025372	vascular smooth muscle contraction	0.005711081005985226	3	17
regulation of monooxygenase activity	0.025372	interleukin-2 biosynthetic process	0.005711081005985226	3	17
regulation of peptide secretion	0.0257959	porphyrin-containing compound biosynthetic process	0.005711081005985226	3	17
regulation of peptide transport	0.0273181	regulation of cAMP metabolic process	0.005766933052569126	5	88
positive regulation of cell adhesion	0.0280542	positive regulation of fibroblast proliferation	0.005901329031706984	4	46
phosphoric ester hydrolase activity	0.0290877	response to light stimulus	0.006022796380203435	7	208
regulation of calcium-mediated signaling	0.0294733	Notch signaling pathway	0.006022796380203435	5	89
regulation of lipid kinase activity	0.0294733	regulation of Notch signaling pathway	0.006315277666307617	4	47
hair cycle	0.0301433	regulation of lymphocyte mediated immunity	0.006315277666307617	5	90
cytokine biosynthetic process	0.0301433	cardiac cell development	0.006315277666307617	4	47
molting cycle	0.0301433	peptide receptor activity	0.006580673641598356	5	91
protein tyrosine kinase activity	0.0310151	membrane depolarization	0.006580673641598356	5	91
somatic diversification of immunoglobulins involved in immune response	0.0310151	tetrapyrrole biosynthetic process	0.0065962256051088405	3	18
isotype switching	0.0310151	wound healing	0.006759287841713099	8	287
somatic recombination of immunoglobulin genes involved in immune response	0.0310151	cardiac muscle cell differentiation	0.006861284693101402	5	92
positive regulation of phagocytosis	0.0310151	B cell activation involved in immune response	0.00726979708889249	4	49
cellular response to external stimulus	0.0310151	regulation of acute inflammatory response	0.00726979708889249	4	49
purine ribonucleotide biosynthetic process	0.0310907	epithelial tube morphogenesis	0.0073390728825475475	8	291
regulation of body fluid levels	0.0329342	response to organophosphorus	0.007355687488647224	6	150
regulation of vasodilation	0.0329342	regulation of peptide secretion	0.007355687488647224	6	150
response to dexamethasone	0.0329342	regulation of adaptive immune response based on somatic recombination of immune receptors built from immunoglobulin superfamily domains	0.007437213044812106	5	94
embryo implantation	0.0329342	regulation of neuron death	0.007437213044812106	7	217
positive regulation of chemotaxis	0.0329342	positive regulation of synaptic transmission, glutamatergic	0.007504766411184718	3	19
cardiac muscle tissue development	0.0332112	glucose homeostasis	0.007504766411184718	6	151
secretory granule	0.0338975	carbohydrate homeostasis	0.007504766411184718	6	151
myeloid leukocyte differentiation	0.0338975	positive regulation of protein binding	0.0076410521560141935	4	50
phagocytosis	0.0338975	alpha-beta T cell activation	0.007677826843639214	5	95
organ regeneration	0.0345454	response to alkaloid	0.007681528298962296	6	152
cardiac muscle cell differentiation	0.0345454	regulation of peptide transport	0.007681528298962296	6	152
regulation of B cell mediated immunity	0.0345454	positive regulation of cell adhesion	0.007937488740043044	6	153
ribonucleotide biosynthetic process	0.0345454	regulation of phagocytosis	0.008075608138603878	4	51
cytokine metabolic process	0.0345454	response to progesterone	0.008075608138603878	4	51
regulation of immunoglobulin mediated immune response	0.0345454	regulation of cation channel activity	0.008075608138603878	4	51
regulation of calcium ion transmembrane transporter activity	0.0345454	regulation of sodium ion transport	0.008668276670943642	4	52
purine nucleotide biosynthetic process	0.0348665	regulation of cell size	0.008668276670943642	5	98
regulation of cyclic nucleotide biosynthetic process	0.0357611	negative regulation of protein serine/threonine kinase activity	0.009064827124130835	5	99
ribose phosphate biosynthetic process	0.0365222	protein phosphatase binding	0.009444875628176915	5	100
regulation of interleukin-2 production	0.0365222	cellular response to alcohol	0.009444875628176915	5	100
neuron death	0.0367728	regulation of alpha-beta T cell proliferation	0.009680071007424598	3	21
calcium-mediated signaling	0.0367728	cellular response to estradiol stimulus	0.009680071007424598	3	21
regulation of ossification	0.037154	negative regulation of Notch signaling pathway	0.009680071007424598	3	21
skin morphogenesis	0.0388049	negative regulation of heart contraction	0.009680071007424598	3	21
positive regulation of intracellular transport	0.0389727	regulation of lipid metabolic process	0.009701684595182409	7	229
regulation of purine nucleotide biosynthetic process	0.039325	regulation of adaptive immune response	0.009701684595182409	5	101
purine-containing compound biosynthetic process	0.0396609	catecholamine transport	0.009701684595182409	4	54
tissue homeostasis	0.0396609	positive regulation of cAMP biosynthetic process	0.009701684595182409	4	54
calcium ion transport into cytosol	0.0403945	cardiac muscle tissue development	0.00994550712665247	6	161
regulation of nucleotide biosynthetic process	0.0403945	negative regulation of protein phosphorylation	0.010085234554458849	7	231
negative regulation of synaptic transmission	0.0406619	regulation of neurotransmitter transport	0.010296777044085999	4	55
activation of MAPKK activity	0.0406619	positive regulation of leukocyte chemotaxis	0.010296777044085999	4	55
cytosolic calcium ion transport	0.0416059	positive T cell selection	0.010846677888140954	3	22
transmembrane receptor protein tyrosine kinase activity	0.0425565	cellular response to steroid hormone stimulus	0.010846677888140954	5	104
cardiac muscle hypertrophy	0.0425565	cardiac chamber morphogenesis	0.010846677888140954	5	104
lipid transport	0.0425565	regulation of protein kinase B signaling	0.011310457321644018	5	105
regulation of nitric oxide biosynthetic process	0.0425565	phosphoric ester hydrolase activity	0.011862280206665906	7	238
striated muscle hypertrophy	0.0425565	regulation of sodium ion transmembrane transport	0.01226509463182373	3	23
negative regulation of protein serine/threonine kinase activity	0.0425565	regulation of alpha-beta T cell activation	0.012364440127947943	4	58
somatic recombination of immunoglobulin gene segments	0.0425565	positive regulation of developmental growth	0.012364440127947943	4	58
RNA polymerase II core promoter sequence-specific DNA binding transcription factor activity	0.0429271	regulation of behavior	0.012486371207629667	6	169
mammary gland involution	0.0429271	cardiocyte differentiation	0.012676620233599584	5	108
peristalsis	0.0429271	cell junction assembly	0.013157233567560473	5	109
positive regulation of catenin import into nucleus	0.0429271	positive regulation of defense response	0.013157233567560473	6	171
cellular response to alcohol	0.0433242	DNA repair	0.013157233567560473	7	243
heme binding	0.0447136	response to purine-containing compound	0.01345465575466496	6	172
regulation of osteoblast differentiation	0.0447136	blood coagulation	0.01345465575466496	5	110
lymphocyte activation involved in immune response	0.0462635	erythrocyte development	0.01345465575466496	3	24
muscle hypertrophy	0.0469866	response to ATP	0.01345465575466496	3	24
skeletal muscle tissue development	0.0469866	cAMP metabolic process	0.01345465575466496	5	110
labyrinthine layer development	0.0469866	negative regulation of calcium ion transport	0.01345465575466496	3	24
cardiac muscle cell development	0.0469866	regulation of body fluid levels	0.013896612254803849	7	246
negative regulation of epithelial cell proliferation	0.0487704	regulation of T cell proliferation	0.013954311677025034	5	111
cellular response to steroid hormone stimulus	0.0487704	secretory granule	0.0144749460230101	7	248
cardiac chamber morphogenesis	0.0487704	hemostasis	0.0144749460230101	5	112
interleukin-2 production	0.0494154	response to transition metal nanoparticle	0.014826021321756817	5	113
somatic diversification of immunoglobulins	0.0494154	neuropeptide receptor binding	0.014826021321756817	3	25
oxidoreductase activity, acting on paired donors, with incorporation or reduction of molecular oxygen	0.0495827	positive regulation of acute inflammatory response	0.014826021321756817	3	25
purinergic nucleotide receptor signaling pathway	0.0495827	porphyrin-containing compound metabolic process	0.014826021321756817	3	25
regulation of protein kinase B signaling	0.0495827	positive regulation of calcium-mediated signaling	0.014826021321756817	3	25
response to sucrose	0.0495827	neuron-neuron synaptic transmission	0.014826021321756817	5	113
response to disaccharide	0.0495827	synaptic transmission, glutamatergic	0.01495240457946969	4	62
insulin-like growth factor binding	0.0495827	positive regulation of cAMP metabolic process	0.01495240457946969	4	62
peptide hormone secretion	0.0509317	cellular response to glucocorticoid stimulus	0.01495240457946969	4	62
positive regulation of lipid metabolic process	0.0509317	phosphoprotein phosphatase activity	0.015275585416696253	5	114
cardiac cell development	0.051194	coagulation	0.01564936054661188	5	115
lipid storage	0.051194	skeletal muscle tissue development	0.01564936054661188	6	179
phosphatase activity	0.0515694	unsaturated fatty acid metabolic process	0.01564936054661188	4	63
negative regulation of cell cycle	0.0515694	fatty acid derivative metabolic process	0.01564936054661188	4	63
negative regulation of phosphorylation	0.0520129	regulation of leukocyte mediated immunity	0.01564936054661188	5	115
protein autophosphorylation	0.0525429	icosanoid metabolic process	0.01564936054661188	4	63
glycerolipid biosynthetic process	0.0530009	neuron death	0.01592533399367963	7	254
positive regulation of behavior	0.0530009	G-protein coupled receptor activity	0.01592533399367963	7	254
gland morphogenesis	0.0530009	regulation of the force of heart contraction	0.016092683541142534	3	26
tetrapyrrole binding	0.0530009	cellular response to carbohydrate stimulus	0.01629607037439713	4	64
endonuclease activity	0.0530009	cellular response to corticosteroid stimulus	0.01629607037439713	4	64
cardiocyte differentiation	0.0530009	positive regulation of cyclic nucleotide biosynthetic process	0.01629607037439713	4	64
learning	0.0545705	negative regulation of locomotion	0.01629607037439713	6	181
regulation of complement activation	0.0548021	regulation of endothelial cell apoptotic process	0.01770655732744132	3	27
regulation of cyclic nucleotide metabolic process	0.0548021	heterophilic cell-cell adhesion	0.01770655732744132	3	27
positive regulation of inflammatory response to antigenic stimulus	0.0548021	negative regulation of endothelial cell proliferation	0.01770655732744132	3	27
purinergic nucleotide receptor activity	0.0548021	phosphatase activity	0.018079361755321564	6	185
artery morphogenesis	0.0548021	regulation of leukocyte chemotaxis	0.018079361755321564	4	66
negative regulation of catecholamine secretion	0.0548021	protein autophosphorylation	0.018558147356294755	6	186
regulation of protein activation cascade	0.0548021	positive regulation of purine nucleotide biosynthetic process	0.01897740933868632	4	67
hematopoietic stem cell differentiation	0.0548021	cardiac chamber development	0.01897740933868632	5	121
positive regulation of neurological system process	0.0548021	positive regulation of nucleotide biosynthetic process	0.01897740933868632	4	67
regulation of cyclin-dependent protein serine/threonine kinase activity	0.0548021	positive regulation of vasodilation	0.019402291176780936	3	28
regulation of establishment or maintenance of cell polarity	0.0548021	positive regulation of cell cycle	0.01960926985478291	5	122
negative regulation of cytosolic calcium ion concentration	0.0548021	regulation of chromosome organization	0.020307747248627966	5	123
RNA polymerase II regulatory region sequence-specific DNA binding	0.0548021	regulation of insulin secretion	0.021024066129118557	5	124
inflammatory response to antigenic stimulus	0.0548021	negative regulation of muscle cell apoptotic process	0.02112613759022021	3	29
coreceptor activity	0.0548021	endothelial cell apoptotic process	0.02112613759022021	3	29
positive regulation of cytokine biosynthetic process	0.0569864	positive regulation of axon extension	0.02112613759022021	3	29
anatomical structure maturation	0.0569864	sarcomere organization	0.02112613759022021	3	29
G-protein coupled receptor signaling pathway, coupled to cyclic nucleotide second messenger	0.0576182	cellular response to estrogen stimulus	0.02112613759022021	3	29
activation of immune response	0.0578887	integrin binding	0.021851615927028292	4	70
T cell receptor signaling pathway	0.0591716	regulation of mitotic cell cycle	0.02203994599795183	7	271
response to progesterone	0.0591716	positive regulation of immune response	0.022474216612831784	7	272
response to transition metal nanoparticle	0.0591716	regulation of neuron apoptotic process	0.022846845856850453	6	195
somatic cell DNA recombination	0.0591716	positive regulation of protein kinase B signaling	0.022846845856850453	4	71
homotypic cell-cell adhesion	0.0591716	maternal placenta development	0.02298145583988001	3	30
somatic diversification of immune receptors via germline recombination within a single locus	0.0591716	placenta blood vessel development	0.02298145583988001	3	30
regulation of neuron apoptotic process	0.059551	response to carbohydrate	0.023299575934349365	6	196
production of molecular mediator of immune response	0.0598623	lung development	0.023817454852731026	6	197
phosphoprotein phosphatase activity	0.0598623	gliogenesis	0.023817454852731026	6	197
double-strand break repair	0.0598623	regulation of fibroblast proliferation	0.02495180566447449	4	73
response to carbohydrate	0.0601726	cell aging	0.02495180566447449	4	73
regulation of binding	0.0601726	regulation of phosphatidylinositol 3-kinase activity	0.02497907335701604	3	31
regulation of sodium ion transport	0.0613912	negative regulation of phosphorylation	0.025447967899360286	7	279
astrocyte differentiation	0.0613912	positive regulation of cyclic nucleotide metabolic process	0.02602161626362342	4	74
positive regulation of catecholamine secretion	0.0616107	ion channel binding	0.02602161626362342	4	74
nucleotide biosynthetic process	0.0635858	cellular response to dexamethasone stimulus	0.027065602156577582	3	32
respiratory tube development	0.0635858	tetrapyrrole metabolic process	0.027065602156577582	3	32
cellular response to ketone	0.0639508	positive regulation of amine transport	0.027065602156577582	3	32
response to gamma radiation	0.0639508	cellular response to mechanical stimulus	0.02711921725177758	4	75
telencephalon cell migration	0.0639508	protein dephosphorylation	0.027159927452605113	5	133
regulation of protein binding	0.064166	fibroblast proliferation	0.028380284902522996	4	76
regulation of chemotaxis	0.0655867	cellular response to abiotic stimulus	0.028466478052451078	6	205
RNA polymerase II regulatory region DNA binding	0.0655867	positive regulation of oxidoreductase activity	0.02931072760716321	3	33
receptor metabolic process	0.0655867	regulation of mitosis	0.031016661316575756	4	78
positive regulation of cytoskeleton organization	0.0655867	multicellular organismal response to stress	0.031016661316575756	4	78
somatic diversification of immune receptors	0.0662431	protein serine/threonine phosphatase complex	0.03150492744811959	3	34
positive regulation of cAMP biosynthetic process	0.0662431	regulation of sensory perception of pain	0.03150492744811959	3	34
regulation of immune effector process	0.0662431	phosphatase binding	0.03150492744811959	5	138
plasma membrane organization	0.0674754	regulation of sensory perception	0.03150492744811959	3	34
vascular smooth muscle cell differentiation	0.0674754	response to amphetamine	0.03150492744811959	3	34
response to nicotine	0.0674754	positive regulation of nucleotide metabolic process	0.03186556646889393	4	79
pinocytosis	0.0674754	positive regulation of purine nucleotide metabolic process	0.03186556646889393	4	79
regulation of neurotransmitter transport	0.0674754	positive regulation of leukocyte migration	0.03186556646889393	4	79
acrosomal membrane	0.0674754	positive regulation of homeostatic process	0.03186556646889393	4	79
integrin complex	0.0674754	glycerolipid metabolic process	0.03211575002181198	6	211
nucleotide receptor activity	0.0674754	intrinsic apoptotic signaling pathway	0.034493580866762734	6	214
muscle adaptation	0.0674754	establishment of protein localization to membrane	0.03559746119925551	5	143
coronary vasculature development	0.0674754	regulation of histone modification	0.03559746119925551	4	82
double-strand break repair via nonhomologous end joining	0.0674754	hair follicle development	0.03559746119925551	4	82
nucleoside phosphate biosynthetic process	0.0674754	molting cycle process	0.03559746119925551	4	82
response to manganese ion	0.0674754	tissue remodeling	0.03559746119925551	5	143
T cell costimulation	0.0674754	hair cycle process	0.03559746119925551	4	82
neutrophil chemotaxis	0.0674754	female gamete generation	0.03559746119925551	4	82
cardiac chamber development	0.0688427	adult behavior	0.03559746119925551	5	143
neutrophil migration	0.0700058	acid secretion	0.03559746119925551	4	82
artery development	0.0700058	cell junction organization	0.03559746119925551	5	143
forebrain cell migration	0.0700058	regulation of G-protein coupled receptor protein signaling pathway	0.03559746119925551	4	82
positive regulation of cell cycle	0.0700058	positive regulation of mitosis	0.035646864219063476	3	36
transmembrane receptor protein kinase activity	0.0700058	regulation of calcium-mediated signaling	0.035646864219063476	3	36
platelet activation	0.0700058	regulation of lipid kinase activity	0.035646864219063476	3	36
regulation of chromosome organization	0.0718174	neuron apoptotic process	0.036711742411259615	6	218
striated muscle cell development	0.0718174	regulation of peptide hormone secretion	0.0372957095612351	5	145
positive regulation of neuron death	0.0731553	somatic diversification of immunoglobulins involved in immune response	0.03797120582971662	3	37
regulation of insulin secretion	0.0736574	telomere maintenance	0.03797120582971662	3	37
megakaryocyte development	0.0745265	isotype switching	0.03797120582971662	3	37
regulation of transcription initiation from RNA polymerase II promoter	0.0745265	somatic recombination of immunoglobulin genes involved in immune response	0.03797120582971662	3	37
regulation of axon extension involved in axon guidance	0.0745265	positive regulation of phagocytosis	0.03797120582971662	3	37
lymphocyte costimulation	0.0745265	nucleotide-excision repair	0.03797120582971662	3	37
induction of positive chemotaxis	0.0745265	positive regulation of MAP kinase activity	0.03905579717641355	5	147
glycerolipid metabolic process	0.0745534	regulation of systemic arterial blood pressure	0.0394934867925793	4	85
positive regulation of developmental growth	0.0755763	respiratory system development	0.0394934867925793	6	222
leukocyte homeostasis	0.0787064	osteoblast differentiation	0.03982571858737013	5	148
regulation of oxidoreductase activity	0.0787064	leukocyte activation involved in immune response	0.03982571858737013	5	148
mechanoreceptor differentiation	0.0787064	cell activation involved in immune response	0.03982571858737013	5	148
intrinsic apoptotic signaling pathway	0.0787064	regulation of vasodilation	0.04019197931602401	3	38
epidermis development	0.0798976	response to dexamethasone	0.04019197931602401	3	38
regulation of axon guidance	0.082065	embryo implantation	0.04019197931602401	3	38
regulation of lipopolysaccharide-mediated signaling pathway	0.082065	telomere organization	0.04019197931602401	3	38
positive regulation of insulin secretion involved in cellular response to glucose stimulus	0.082065	hair cycle	0.04207452117460657	4	87
mesoderm formation	0.082065	cytokine biosynthetic process	0.04207452117460657	4	87
receptor internalization	0.082065	fatty acid biosynthetic process	0.04207452117460657	4	87
purinergic receptor activity	0.082065	molting cycle	0.04207452117460657	4	87
regulation of norepinephrine secretion	0.082065	regulation of B cell mediated immunity	0.042830539072364816	3	39
negative regulation of endothelial cell apoptotic process	0.082065	regulation of immunoglobulin mediated immune response	0.042830539072364816	3	39
negative regulation of peptidyl-serine phosphorylation	0.082065	protein tyrosine kinase activity	0.043446662043632636	4	88
neuron apoptotic process	0.0830879	establishment of protein localization to plasma membrane	0.043446662043632636	4	88
DNA recombination	0.0833163	positive regulation of binding	0.043446662043632636	4	88
endothelium development	0.083902	insulin secretion	0.044850456614774915	5	153
blood vessel endothelial cell migration	0.083902	protein serine/threonine phosphatase activity	0.045459383457400464	3	40
protein binding, bridging	0.083902	superoxide metabolic process	0.045459383457400464	3	40
regulation of cellular response to growth factor stimulus	0.0847838	regulation of interleukin-2 production	0.045459383457400464	3	40
muscle cell development	0.0847838	positive regulation of neurogenesis	0.045787988265517596	5	154
positive regulation of cAMP metabolic process	0.0873633	5'-3' exonuclease activity	0.046310650120395126	2	10
skin development	0.0884428	RNA polymerase II core promoter sequence-specific DNA binding transcription factor activity	0.046310650120395126	2	10
protein dephosphorylation	0.08904	nuclease activity	0.046310650120395126	4	90
endothelial cell differentiation	0.0892314	mammary gland involution	0.046310650120395126	2	10
inactivation of MAPK activity	0.0892314	DNA strand elongation	0.046310650120395126	2	10
glial cell apoptotic process	0.0892314	peristalsis	0.046310650120395126	2	10
mesoderm morphogenesis	0.0892314	negative regulation of muscle hypertrophy	0.046310650120395126	2	10
non-recombinational repair	0.0892314	positive regulation of catenin import into nucleus	0.046310650120395126	2	10
positive regulation vascular endothelial growth factor production	0.0892314	regulation of transmembrane receptor protein serine/threonine kinase signaling pathway	0.047603473875869426	5	156
T cell mediated immunity	0.0892314	skin morphogenesis	0.04767227893621656	3	41
regulation of DNA-templated transcription, initiation	0.0892314	phagocytosis	0.04767227893621656	4	91
norepinephrine secretion	0.0892314	organ regeneration	0.04919396860818776	4	92
regulation of megakaryocyte differentiation	0.0892314	cytokine metabolic process	0.04919396860818776	4	92
cellular response to carbohydrate stimulus	0.0929712	regulation of chromatin organization	0.04919396860818776	4	92
positive regulation of cyclic nucleotide biosynthetic process	0.0929712	mesenchymal cell development	0.04919396860818776	4	92
